# Supplementary material for: The genomic history of the indigenous people of the Canary Islands
Source: Nat Commun. 2023 Aug 15;14:4641. doi: 10.1038/s41467-023-40198-w (PMC10427657; doi:10.1038/s41467-023-40198-w)
Supplement: Supplementary file 4 — Supplementary Data 1-10 [file 41467_2023_40198_MOESM4_ESM.xlsx]

## Sheet: Supplementary Data 1
	Supplementary Data 1. Summary of results for all ancient samples analyzed in this study. Medium to low-coverage genomes generated by shotgun sequencing are shown in bold font.
	sample ID	library IDs	island	archaeological site	radiocarbon dating code	radiocarbon date BP	error	calibrated age AD (95% of probability)	sample type	endogenous DNA	duplicates	insert size	mtDNA haplogroup	contamination estimation (contamMix)	95% CI for contamination estimation (contamMix)	contamination estimation (schmutzi)	95% CI for contamination estimation (schmutzi)	contamination estimation (angsd)	95% CI for contamination estimation (angsd)	PMD damage	sex	chrY	WISC capture	MEGA capture	WISC enrichment	MEGA enrichment	MEGA SNPs	MEGA coverage	MEGA depth	Human Origins coverage	Human Origins depth	whole-genome depth	reference
	CAN.001	AEH003, AEH117	El Hierro	Punta Azul	SUERC-96310	691	27	1272-1388	tibiae fragment	20.89%	1.13%	67.6	H1cf	0.001	0.007-0.000	0.010	0-0.02	0.005	0.006-0.004	13.5%	XY	E-M183	Y	Y	1.58	2.34	769831	0.93492	3.33722	0.717842	2.5723	3.02115	This study
	CAN.002	AEH004	El Hierro	Punta Azul	SUERC-96311	520	27	1327-1444	tibiae fragment	17.28%	1.07%	51.3	H1cf	0.001	0.007-0.000	0.010	0-0.02	0.022	0.014-0.029	15.4%	XY	R-M269	Y	N	1.80	-	245707	0.298399	0.364751	0.251573	0.311987	0.403721	This study
	CAN.003	AEH059	El Hierro	Punta Azul	SUERC-96312	756	27	1225-1285	tibiae fragment	34.05%	0.31%	55.9	H1cf	0.000	0.004-0.000	0.010	0-0.02	-	-	11.4%	XX	-	N	N	-	-	523326	0.635552	1.08795	0.525221	0.936528	1.18823	This study
	CAN.004	AEH060	El Hierro	Punta Azul	SUERC-96313	633	27	1291-1397	tibiae fragment	38.97%	0.28%	55.8	H1cf	0.002	0.010-0.000	0.010	0-0.02	-	-	10.6%	XX	-	N	N	-	-	537597	0.652884	1.15641	0.532977	0.975554	1.276	This study
	CAN.005	AEH071, AEH122	Fuerteventura	Unknown*	Beta-571819	690	30	1272-1389	tooth	20.98%	0.97%	78.7	H1e1a9	0.045	0.067-0.033	0.020	0.01-0.03	-	-	14.7%	XX	-	N	Y	-	3.28	800369	0.972007	5.61779	0.737066	3.5242	3.96341	This study
	CAN.006	AEH001	Fuerteventura	El Huriamen	SUERC-96314	911	27	1041-1213	tooth	2.01%	0.99%	52.8	H1e1a9	0.013	0.023-0.006	0.020	0.01-0.03	-	-	40.8%	XX	-	Y	Y	2.93	2.42	31318	0.0380341	0.0392121	0.0128343	0.0130918	0.0136157	This study
	CAN.008	AEH070	Gran Canaria	El Agujero	SUERC-96344	565	27	1313-1424	phalanx	18.41%	0.89%	73.1	U6a7a1	0.013	0.021-0.008	0.010	0-0.02	0.005	0.005-0.005	13.8%	XY	T-M184	N	Y	-	3.84	784540	0.952783	5.25105	0.729953	3.21467	3.13577	This study
	CAN.009	AEH044	Gran Canaria	El Hormiguero	Beta-571820	750	30	1225-1290	tooth	3.56%	0.37%	67.5	H4a1e	0.045	0.075-0.026	0.010	0-0.02	0.004691915	-	13.6%	XX	-	N	Y	-	5.28	78693	0.0955686	0.103277	0.0202558	0.0218844	0.0101402	This study
	CAN.010	AEH045	Gran Canaria	El Hormiguero	Beta-571821	1650	30	262-537	tooth	2.42%	0.67%	60.5	L1b1a+189	0.027	0.033-0.021	0.020	0.01-0.03	0.145	0.138-0.152	26.5%	XY	E-M183	N	Y	-	3.64	88494	0.107471	0.115694	0.0237012	0.0253006	0.0145157	This study
	CAN.011	AEH046	Gran Canaria	El Hormiguero	Beta-571822	700	30	1267-1388	tooth	1.75%	0.46%	75.5	H4a1e	0.016	0.028-0.009	0.020	0.01-0.03	0.030	0.03-0.031	19.4%	XY	T-M184	N	Y	-	5.80	145305	0.176465	0.199881	0.0376686	0.0422385	0.0197569	This study
	CAN.012	AEH047	Gran Canaria	El Hormiguero	SUERC-96315	834	27	1169-1265	tooth	10.10%	0.43%	71.0	T2c1d3	0.022	0.031-0.015	0.010	0-0.02	0.010	0.011-0.01	18.6%	XY	E-M183	N	Y	-	4.69	629841	0.764909	2.1633	0.16183	0.444294	0.169253	This study
	CAN.013	AEH005	Gran Canaria	Guayadeque	SUERC-96319	1218	27	703-887	tooth	4.26%	0.92%	48.6	U6b1a	0.038	0.064-0.022	0.020	0.01-0.03	0.000	0.000-0.000	17.0%	XY	T-M184	Y	Y	2.49	2.42	60624	0.0736247	0.0784072	0.0196826	0.0207537	0.0156225	This study
	CAN.014	AEH050	Gran Canaria	Guayadeque	Beta-571823	1720	27	250-411	tooth	10.85%	0.39%	69.4	X3a	0.009	0.019-0.004	0.020	0.01-0.03	-	-	12.2%	XX	-	N	Y	-	4.42	616958	0.749264	1.93394	0.160287	0.399175	0.158681	This study
	CAN.017	AEH053	Gran Canaria	Guayadeque	Beta-510948	1640	30	380-428	tooth	39.28%	0.53%	63.4	H4a1e	0.008	0.018-0.003	0.020	0.01-0.03	-	-	15.1%	XX	-	N	Y	-	1.89	811163	0.985116	6.26153	0.74588	4.65389	5.82441	This study
	CAN.018	AEH054	Gran Canaria	Guayadeque	Beta-571825	1540	30	433-598	tooth	22.07%	0.47%	63.3	T2c1d3	0.014	0.022-0.008	0.020	0.01-0.03	0.008	0.008-0.007	15.6%	XY	R-M269	N	Y	-	3.26	531730	0.645759	1.33237	0.149975	0.290029	0.129802	This study
	CAN.019	AEH172	Gran Canaria	La Fortaleza	D-AMS 021461	1496	33	481-646	tooth	0.93%	0.32%	46.7	X3a	0.003	0.013-0.000	0.010	0-0.02	-	-	10.5%	XX	-	N	N	-	-	20625	0.025048	0.025433	0.0202327	0.0205691	0.0252953	This study
	CAN.020	AEH048	Gran Canaria	Cuermeja	Beta-571826	610	30	1299-1404	tooth	1.60%	0.41%	73.6	U6c1	0.011	0.020-0.005	0.010	0-0.02	-	-	15.0%	XX	-	N	Y	-	5.37	199608	0.242414	0.291955	0.0504652	0.0605973	0.0253699	This study
	CAN.021	AEH037	Gran Canaria	Lomo Galeón	Beta-571827	770	30	1222-1282	tooth	0.82%	0.13%	53.2	L3b1a12	0.042	0.060-0.029	0.020	0.01-0.03	-	-	30.2%	XX	-	Y	Y	2.67	4.41	27882	0.0338613	0.0348656	0.00732312	0.00751744	0.0044342	This study
	CAN.022	AEH038	Gran Canaria	Lomo Galeón	SUERC-96320	829	27	1172-1268	tooth	4.13%	0.12%	43.4	H1e1a9	0.008	0.032-0.001	0.020	0.01-0.03	0.083	0.08-0.085	44.1%	XY	E-M33*	Y	Y	0.88	2.22	88607	0.107609	0.123749	0.0224855	0.0255969	0.0135692	This study
	CAN.023	AEH039	Gran Canaria	Lomo Galeón	SUERC-96321	783	27	1221-1278	tooth	1.10%	0.05%	55.0	T2c1d3	0.043	0.054-0.034	0.020	0.01-0.03	0.000	0.000-0.000	40.9%	XY	E-M183	Y	Y	14.43	4.30	45450	0.0551967	0.0576341	0.0236162	0.0242453	0.0289333	This study
	CAN.024	AEH040	Gran Canaria	Lomo Galeón	SUERC-96343	719	27	1234-1383	tooth	0.55%	0.37%	60.7	T2b	0.037	0.049-0.026	0.020	0.01-0.03	-	-	28.9%	XX	-	Y	Y	15.56	7.09	40379	0.0490382	0.0508818	0.022041	0.0225669	0.025787	This study
	CAN.025	AEH041, AEH042	Gran Canaria	Puente de la Calzada	SUERC-96322	589	27	1303-1410	tooth	0.65%	0.38%	67.2	T2c1d3	0.020	0.027-0.014	0.010	0-0.02	0.00	0.000-0.000	16.9%	XY	E-M183	Y	Y	17.44	5.77	64329	0.0781243	0.0827197	0.0346009	0.0359732	0.041393	This study
	CAN.026	AEH043	Gran Canaria	Puente de la Calzada	Beta-571828	690	30	1272-1389	tooth	0.33%	0.21%	64.9	T2c1d3	0.035	0.055-0.022	0.020	0.01-0.03	-	-	21.1%	XX	-	N	Y	-	12.81	74076	0.0899615	0.0969749	0.0186867	0.0201246	0.00747947	This study
	CAN.027	AEH055, AEH121	La Gomera	Antoncojo	SUERC-96323	1132	27	774-994	tooth	6.23%	0.63%	46.8	U6b1a	0.042	0.065-0.027	0.020	0.01-0.03	0.087	0.082-0.092	29.7%	XY	E-M183	Y	Y	3.21	3.13	239434	0.29078	0.364035	0.222889	0.276281	0.362336	This study
	CAN.028	AEH056	La Gomera	Barranco Majona	SUERC-96324	508	27	1399-1446	phalanx	5.00%	2.02%	66.6	U6b1a	0.001	0.008-0.000	0.020	0.01-0.03	-	-	14.8%	XX	-	Y	Y	4.30	1.98	61049	0.0741409	0.079216	0.0372702	0.0385952	0.0445431	This study
	CAN.030	AEH058	La Gomera	Barranco Majona	SUERC-96329	638	27	1288-1396	tooth	3.26%	0.46%	54.8	U6b1a	0.002	0.009-0.000	0.010	0-0.02	0.003	0.006-0.000	7.6%	XY	E-M183	Y	Y	11.08	6.49	420039	0.510116	0.867638	0.201019	0.290355	0.210199	This study
	CAN.031	AEH072	La Gomera	Gerián	SUERC-96330	848	27	1160-1264	tibiae fragment	6.69%	0.87%	63.6	J2a2d1a	0.026	0.034-0.019	0.020	0.01-0.03	-	-	15.7%	XX	-	Y	Y	5.79	4.04	500818	0.608218	1.06341	0.338501	0.496505	0.511648	This study
	CAN.034	AEH111	La Palma	Huerto de los Morales	SUERC-96331	1325	27	651-775	phalanx	3.57%	0.80%	62.1	X3a	0.018	0.033-0.010	0.010	0-0.02	-	-	22.3%	XX	-	Y	Y	8.04	4.26	290460	0.352749	0.469033	0.0952188	0.119945	0.078254	This study
	CAN.035	AEH110	La Palma	Los Pasitos	SUERC-96332	854	27	1157-1264	tooth	0.75%	0.83%	74.8	H1cf	0.007	0.016-0.001	0.020	0.01-0.03	0.043	0.044-0.043	15.5%	XY	E-M183	Y	Y	0.20	12.44	128478	0.15603	0.176424	0.0497693	0.0544935	0.0433446	This study
	CAN.036	AEH106	La Palma	Salto Casimiro	SUERC-96333	891	27	1045-1222	phalanx	13.44%	0.98%	74.5	J2a2d1a	0.020	0.028-0.013	0.020	0.01-0.03	-	-	17.7%	XX	-	N	Y	-	3.75	768998	0.933908	3.41834	0.692273	2.1207	2.40873	This study
	CAN.037	AEH012	Lanzarote	Montaña Mina	D-AMS-036327	802	23	1217-1273	tooth	0.50%	1.30%	59.3	H4a1e	0.077	0.100-0.060	0.010	0-0.02	0.126	0.082-0.17	14.3%	XY	E-M33*	Y	Y	6.42	12.66	72609	0.0881799	0.0945825	0.0224673	0.0238858	0.0160041	This study
	CAN.038	AEH013, AEH119	Lanzarote	Montaña Mina	SUERC-96334	845	27	1162-1264	tooth	17.40%	1.19%	72.5	U6a1a1	0.040	0.052-0.030	0.010	0-0.02	0.027	0.027-0.028	6.1%	XY	E-M33*	Y	Y	1.90	3.27	786159	0.95475	4.01593	0.724	2.78117	3.26989	This study
	CAN.039	AEH068	Tenerife	Angostura	SUERC-96335	512	27	1396-1447	tooth	0.63%	0.62%	60.2	T2c1d3	0.028	0.039-0.021	0.020	0.01-0.03	-	-	21.4%	XX	-	Y	Y	8.66	6.41	43373	0.0526743	0.0547886	0.0153336	0.0157975	0.0134464	This study
	CAN.040	AEH102	Tenerife	Angostura	SUERC-96339	680	27	1276-1389	tibiae fragment	1.74%	1.04%	55.0	T2c1d3	0.001	0.004-0.000	0.010	0-0.02	0.028	0.011-0.045	14.2%	XY	E-M78	Y	Y	8.79	3.89	184708	0.224318	0.278667	0.0691616	0.0823178	0.0518462	This study
	CAN.041	AEH073	Tenerife	Arenas	SUERC-96340	740	27	1228-1297	tibiae fragment	2.18%	0.84%	60.8	T2c1d3	0.033	0.045-0.023	0.010	0-0.02	0.038	0.03-0.046	16.3%	XY	E-M183	Y	Y	3.18	5.22	202468	0.245887	0.30501	0.0610613	0.0738263	0.0397383	This study
	CAN.042	AEH009, AEH118	Tenerife	Cascajo	Beta-256483	525	25	1327-1440	tooth	18.93%	1.08%	65.7	H1cf	0.001	0.005-0.000	0.010	0-0.02	0.003	0.003-0.003	8.1%	XY	E-M183	Y	Y	1.85	2.84	783120	0.951059	4.23422	0.728913	3.01963	3.34139	This study
	CAN.043	AEH061	Tenerife	El Capricho	Beta-571829	540	30	1322-1437	tooth	0.29%	0.36%	68.7	H1cf	0.010	0.020-0.002	0.020	0.01-0.03	0.000	0.000-0.000	17.5%	XY	E-M183	N	Y	-	10.73	96748	0.117495	0.129379	0.0243958	0.0269219	0.0104299	This study
	CAN.045	AEH007	Tenerife	El Portillo	SUERC-96341	390	27	1444-1625	tooth	5.64%	0.99%	67.8	H1cf	0.002	0.006-0.001	0.020	0.01-0.03	0.013	0.014-0.012	10.5%	XY	E-M183	Y	Y	3.47	3.65	401665	0.487801	0.788169	0.165149	0.23373	0.1872	This study
	CAN.046	AEH064	Tenerife	El Portillo	Beta-571831	580	30	1305-1419	tooth	0.68%	0.47%	85.8	U6a1a1	0.009	0.017-0.003	0.020	0.01-0.03	-	-	8.0%	XX	-	Y	Y	29.36	12.27	112576	0.136718	0.150794	0.042377	0.0454349	0.0393262	This study
	CAN.048	AEH063	Tenerife	Salitre	Beta-571830	950	30	1028-1162	tooth	33.57%	0.91%	60.9	T2c1d3	0.011	0.018-0.006	0.010	0-0.02	0.006	0.006-0.007	16.8%	XY	E-M183	N	Y	-	1.97	786524	0.955193	4.957	0.724071	3.38506	4.53989	This study
	CAN.049	LLD-0056	Gran Canaria	El Cendro	Beta-561335	860	30	1052-1263	petrous bone	14.54%	0.45%	43.9	U6a6a1	0.020	0.042-0.007	0.010	0-0.02	0.000	0.000-0.000	19.4%	XY	T-M70	N	N	-	-	83677	0.101621	0.108462	0.0918366	0.0985986	0.11078	Alberto Barroso et al. 2022
	CAN.050	LLD-0057	Gran Canaria	El Cendro	Beta-561333	850	30	1054-1267	petrous bone	33.32%	0.44%	41.0	H1e1a	0.002	0.018-0.000	0.010	0-0.02	0.005	0.01-0.000	18.0%	XY	T-M70	N	N	-	-	162850	0.197773	0.225519	0.17835	0.2063	0.230374	Alberto Barroso et al. 2022
	CAN.051	LLD-0058	Gran Canaria	El Cendro	Beta-565478	900	30	1042-1219	petrous bone	33.72%	0.43%	39.2	H1	0.027	0.044-0.013	0.020	0.01-0.03	-	-	19.1%	XX	-	N	N	-	-	122850	0.149195	0.165438	0.139945	0.157069	0.168908	Alberto Barroso et al. 2022
	CAN.052	LLD-0059	Gran Canaria	El Cendro	Beta-561334	860	30	1052-1263	petrous bone	11.92%	0.36%	40.5	U6a6a1	0.030	0.061-0.012	0.010	0-0.02	0.00	0.000-0.000	19.2%	XY	T-M70	N	N	-	-	55528	0.0674359	0.0703858	0.0618166	0.0648734	0.0710757	Alberto Barroso et al. 2022
	gun002	-	Tenerife	Unknown	Ua-55344	951	26	1031-1159	tooth	-	-	-	H1cf	-	-	-	-	0.061	0.059-0.063	-	XY	E-M183	N	N	-	-	154571	0.187719	0.225268	0.141992	0.168701	0.224077	Rodríguez-Varela et al. 2017
	gun005	-	Gran Canaria	Unknown	Ua-55345	1082	26	892-1022	tooth	-	-	-	H2a	-	-	-	-	-	-	-	XX	-	N	N	-	-	296641	0.360255	0.575439	0.268744	0.414931	0.581571	Rodríguez-Varela et al. 2017
	gun008	-	Gran Canaria	Unknown	Ua-55346	1116	26	884-994	tooth	-	-	-	L3b1a12	-	-	-	-	-		-	XX	-	N	N	-	-	210618	0.255785	0.336877	0.193622	0.250904	0.33686	Rodríguez-Varela et al. 2017
	gun011	-	Tenerife	Unknown	Ua-55347	1216	27	704-887	tooth	-	-	-	T2c1d3	-	-	-	-	0.011	0.011-0.01	-	XY	E-M183	N	N	-	-	799842	0.971367	4.43875	0.734147	3.38625	4.29462	Rodríguez-Varela et al. 2017
	gun012	-	Tenerife	Unknown	Ua-55348	1421	28	593-660	tooth	-	-	-	U6b1a	-	-	-	-	0.027	0.028-0.025	-	XY	E-M183	N	N	-	-	337444	0.409808	0.645168	0.305035	0.464688	0.632179	Rodríguez-Varela et al. 2017

## Sheet: Supplementary Data 2
	Supplementary Data 2. Y-chromosome derived marker assignation for each method/database used. Haplogoups that are not phylogenetically consistent are shown in red.
			1000G database		pathPhynder asignation		*Chosen haplogroup based on YCC short-hand nomenclature
	Sample ID	Estimated HG	Haplogroup association	Supporting markers	Haplogroup association	Supporting markers
	CAN.001	E-M183	A1	485	A1	10
		E1b1b1b1a1	BT	175	A1b	22
		E1b1b1b1a1	CT	97	BT	227
			D2	1	CT	137
			DE	13	DE	16
			E	49	E	54
			E1	3	E1	7
			E1b1	27	E1b	1
			E1b1b	68	E1b1	3
			E1b1b1b1a	39	E1b1~	32
			E1b1b1b1a1	40	E1b1b	23
			E1b1b1b2a1d	1	E1b1b1	21
			within E-M35 haplogroup		E1b1b1~	42
			E-M35 593	30	E1b1b1b~	1
			558	15	E1b1b1b1	16
			E-M183 557	14	E1b1b1b1~	25
					E1b1b1b1a1	20
					E1b1b1b1a1~	26
			1000G database		pathPhynder asignation
	Sample ID	Estimated HG	Haplogroup association	Supporting markers	Haplogroup association	Supporting markers
	CAN.002	R-M269	A1	102	A1	3
		R1b1a	B2a1a	1	A1b	2
		R1b1a1b1a1a	BT	37	BT	59
			CF	1	CF	2
			CT	33	CT	42
			F	13	F	10
			GHIJK	1	IJK	1
			IJK	1	K	1
			K	2	K2	1
			P	12	P1~orK2b2a~	3
			R	2	P1orK2b2a	10
			R1	8	R	4
			R1b	6	R1	7
			R1b1	1	R1b	3
			R1b1a	7	R1b1	2
			within R-M269 branch		R1b1a	1
			R-M269 435	6	R1b1a1	2
			433	1	R1b1a1b	10
			431	8	R1b1a1b1	1
			R-L11 417	2	R1b1a1b1a1	1
					R1b1a1b1a1a	1
			1000G database		pathPhynder asignation
	Sample ID	Estimated HG	Haplogroup association	Supporting markers	Haplogroup association	Supporting markers
	CAN.008	T-M184	A1	465	A1	7
		T	BT	174	A1b	24
		T1a	CF	2	BT	220
			CT	98	CF	3
			F	67	CT	137
			GHIJK	6	F	54
			IJK	4	HIJK	1
			K	11	IJK	6
			L	1	K	1
			LT	8	K~	2
			T	93	LT[K1]	12
			within T-M184 branch		LT[K1]~	1
			339	2	T	26
			T-M184 285	5	T1	8
					T1~	2
					T1a	5
			1000G database		pathPhynder asignation
	Sample ID	Estimated HG	Haplogroup association	Supporting markers	Haplogroup association	Supporting markers
	CAN.010	E-M183	A1	4	BT	1
		E1b1b1b1a1	DE	1	CT	1
		E1b1b1b1a1	E	3	DE	1
			E1b1	2	E	3
			E1b1b	5	E1b1	1
			E1b1b1b1a	2	E1b1~	1
			E1b1b1b1a1	1	E1b1b1~	5
			within E-M35 branch		E1b1b1b1	1
			E-M35 593	5	E1b1b1b1a1~	1
			558	2
			E-M183 557	1
			1000G database		pathPhynder asignation
	Sample ID	Estimated HG	Haplogroup association	Supporting markers	Haplogroup association	Supporting markers
	CAN.011	T-M184	A1	5	BT	2
		T	BT	1	CT	1
		IJK	CT	1	F	5
			F	4	IJK	1
			GHIJK	1
			IJK	1
			P	1
			T	1
			within T-M184 branch
			T-M184 285	1
			1000G database		pathPhynder asignation
	Sample ID	Estimated HG	Haplogroup association	Supporting markers	Haplogroup association	Supporting markers
	CAN.012	E-M183	A1	29	A1	3
		E1b1b1b1a1	BT	17	A1b	4
		E1b1b1b1a1	CT	3	BT	14
			DE	5	CT	5
			E	23	DE	5
			E1b1	14	E	25
			E1b1b	34	E1	1
			E1b1b1b1a	18	E1b1	2
			E1b1b1b1a1	18	E1b1~	16
			within E-M35 branch		E1b1b	13
			E-M35 593	35	E1b1b1	15
			559	1	E1b1b1~	15
			558	19	E1b1b1b	1
			E-M183 557	20	E1b1b1b1	12
					E1b1b1b1~	11
					E1b1b1b1a1	12
					E1b1b1b1a1~	10
			1000G database		pathPhynder asignation
	Sample ID	Estimated HG	Haplogroup association	Supporting markers	Haplogroup association	Supporting markers
	CAN.013	T-M184	A1	3	BT	1
		T	BT	1	CF	1
		IJK	CF	1	F	2
			F	2	HIJK	1
			IJK	1	IJK	2
			T	1
			within T-M184 branch
			T-M184 285	1
			1000G database		pathPhynder asignation
	Sample ID	Estimated HG	Haplogroup association	Supporting markers	Haplogroup association	Supporting markers
	CAN.018	R-M269 (L11)	A1	23	A1	2
		R1b1a	BT	18	A1b	3
		R1b1a1b1a1a	CF	2	BT	17
			CT	7	CF	1
			F	28	CT	5
			GHIJK	2	F	32
			IJK	3	GHIJK	1
			K	6	HIJK	1
			P	18
			R	7	IJK	4
			R1	15	K	1
			R1b	9	K~	1
			R1b1	1	K2	1
			R1b1a	16	P1~orK2b2a~	9
			within E-M35 branch		P1orK2b2a	18
			R-M269 435	9	PorK2b2	1
			433	1	R	10
			431	17	R1	11
			R-L11 417	3	R1b	3
					R1b1	7
					R1b1a1	6
					R1b1a1b	21
					R1b1a1b1	1
					R1b1a1b1a	1
					R1b1a1b1a1	1
					R1b1a1b1a1a	1
			1000G database		pathPhynder asignation
	Sample ID	Estimated HG	Haplogroup association	Supporting markers	Haplogroup association	Supporting markers
	CAN.022	pre E-M33	A1	2	A1b	2
		E	BT	1	E	1
		E1a1	E	1	E1a	2
			E1a	2	E1a1	1
			within E-M33 branch
			pre.E-M33 125	2
			1000G database		pathPhynder asignation
	Sample ID	Estimated HG	Haplogroup association	Supporting markers	Haplogroup association	Supporting markers
	CAN.023	E-M183	A1	7	A1b	1
		E1b1b1b1a	BT	6	BT	5
		E1b1b1b1	CT	1	CT	1
			E	1	E1b1b1~	1
			E1b1b	1	E1b1b1b1	1
			E1b1b1b1a	1
			within E-M35 branch
			E-M35 593	1
			1000G database		pathPhynder asignation
	Sample ID	Estimated HG	Haplogroup association	Supporting markers	Haplogroup association	Supporting markers
	CAN.025	E-M183	A1	13	A1b	1
		E1b1b	BT	8	BT	9
		E	E	1	CT	3
			E1b1b	2	E	1
			within E-M35 branch
			E-M35 593	1
			E-M183 557	1
			1000G database		pathPhynder asignation
	Sample ID	Estimated HG	Haplogroup association	Supporting markers	Haplogroup association	Supporting markers
	CAN.027	E-M184	A1	84	A1b	3
		E1b1b1b1a1	BT	30	BT	39
		E1b1b1b1a1	CT	21	CT	33
			DE	2	DE	2
			E	9	E	8
			E1b1	3	E1b1~	3
			E1b1b	16	E1b1b	4
			E1b1b1b1a	5	E1b1b1	5
			E1b1b1b1a1	10	E1b1b1~	7
			within E-M35 branch		E1b1b1b1	1
			E-M35 593	2	E1b1b1b1~	1
			E-M183 557	2	E1b1b1b1a1	3
					E1b1b1b1a1~	7
			1000G database		pathPhynder asignation
	Sample ID	Estimated HG	Haplogroup association	Supporting markers	Haplogroup association	Supporting markers
	CAN.030	E-M183	A1	52	A1	1
		E1b1b1b1a1	BT	28	A1b	5
		E1b1b1b1a1	CT	5	BT	37
			DE	4	CT	14
			E	3	DE	4
			E1b1	11	E	3
			E1b1b	19	E1	1
			E1b1b1b1a	7	E1b1	1
			E1b1b1b1a1	12	E1b1~	9
			within E-M35 branch		E1b1b	2
			E-M35 593	21	E1b1b1	6
			559	1	E1b1b1~	8
			558	7	E1b1b1b	1
			E-M183 557	13	E1b1b1b1	2
					E1b1b1b1~	7
					E1b1b1b1a1	7
					E1b1b1b1a1~	6
			1000G database		pathPhynder asignation
	Sample ID	Estimated HG	Haplogroup association	Supporting markers	Haplogroup association	Supporting markers
	CAN.035	E-M183	A1	20	A1	1
		E1b1b1b1a1	BT	4	BT	4
		E1b1b1b1a1	CT	5	CT	5
			E	5	DE	1
			E1b1	1	E	4
			E1b1b	1	E1b1~	1
			E1b1b1b1a	2	E1b1b1~	1
			E1b1b1b1a1	2	E1b1b1b1~	1
			within E-M35 branch		E1b1b1b1a1	2
			E-M35 593	2	E1b1b1b1a1~	1
			558	2
			E-M183 557	2
			1000G database		pathPhynder asignation
	Sample ID	Estimated HG	Haplogroup association	Supporting markers	Haplogroup association	Supporting markers
	CAN.037	pre E-M33	A1	3	A1b	1
		E1a	BT	2	BT	1
		E1a	E	1	CT	2
			E1a	1	E	1
			within E-M33 branch		E1a	1
			pre.E-M33 125	1
			1000G database		pathPhynder asignation
	Sample ID	Estimated HG	Haplogroup association	Supporting markers	Haplogroup association	Supporting markers
	CAN.038	pre E-M33	A1	505	A1	7
		E1a	B2a1a	1	A1b	26
		E1a2	BT	193	BT	238
			CT	96	CT	125
			DE	11	DE	16
			E	52	E	55
			E1	3	E1	7
			E1a	98	E1a	101
			E1b1b1b1a1	1	E1a2~	2
			within E-M33 branch
			pre.E-M33 125	6
			1000G database		pathPhynder asignation
	Sample ID	Estimated HG	Haplogroup association	Supporting markers	Haplogroup association	Supporting markers
	CAN.040	E-M78	A1	14	A1b	1
		pre.E1b1b1a1	BT	4	BT	3
		E1b1b1	CT	3	CT	3
			DE	1	DE	1
			E	9	E	9
			E1b1	2	E1b1~	2
			E1b1b	6	E1b1b	1
			E1b1b1a1	1	E1b1b1	2
			pre.E1b1b1a1	2	E1b1b1~	3
			within E-M35 branch
			E-M35 593	7
			558	2
			E-M78 590	1
			1000G database		pathPhynder asignation
	Sample ID	Estimated HG	Haplogroup association	Supporting markers	Haplogroup association	Supporting markers
	CAN.041	E-M78	A1	9	A1b	2
		E1b1b1b1a1	BT	3	BT	1
		E1b1b1b1a1	CT	2	CT	3
			E	2	E	2
			E1b1b	7	E1b1b	3
			E1b1b1b1a	2	E1b1b1	1
			E1b1b1b1a1	3	E1b1b1~	1
			within E-M35 branch		E1b1b1b1	1
			E-M35 593	7	E1b1b1b1~	1
			558	2	E1b1b1b1a1	0
			E-M78 590	3	E1b1b1b1a1~	2
			1000G database		pathPhynder asignation
	Sample ID	Estimated HG	Haplogroup association	Supporting markers	Haplogroup association	Supporting markers
	CAN.042	E-M183	A1	485	A1	8
		E1b1b1b1a1	BT	173	A1b	22
		E1b1b1b1a1	CT	94	BT	221
			DE	14	CT	124
			E	45	DE	15
			E1	3	E	50
			E1b1	32	E1	7
			E1b1b	77	E1b1	2
			E1b1b1b1a	40	E1b1~	34
			E1b1b1b1a1	42	E1b1b	23
			within E-M35 branch		E1b1b1	26
			E-M35 593	20	E1b1b1~	52
			559	1	E1b1b1b	1
			558	8	E1b1b1b~	2
			E-M183 557	9	E1b1b1b1	17
			555	1	E1b1b1b1~	26
					E1b1b1b1a1	21
					E1b1b1b1a1~	29
			1000G database		pathPhynder asignation
	Sample ID	Estimated HG	Haplogroup association	Supporting markers	Haplogroup association	Supporting markers
	CAN.043	E-M183	A1	1	A1	1
		E1b1b1b1a1	BT	4	A1b	1
		E1b1b1b1a1	E1b1	1	BT	2
			E1b1b	1	CT	2
			E1b1b1b1a1	2	E1b1b1	1
			within E-M35 branch		E1b1b1b1a1~	1
			E-M35 593	1
			E-M183 557	2
			1000G database		pathPhynder asignation
	Sample ID	Estimated HG	Haplogroup association	Supporting markers	Haplogroup association	Supporting markers
	CAN.045	E-M183	A1	59	A1	2
		E1b1b1b1a1	BT	29	A1b	6
		E1b1b1b1a1	CT	9	BT	30
			DE	1	CT	13
			E	11	DE	1
			E1b1	9	E	10
			E1b1b	18	E1b1~	8
			E1b1b1b1a	7	E1b1b	7
			E1b1b1b1a1	11	E1b1b1	7
			within E-M35 branch		E1b1b1~	6
			E-M35 593	19	E1b1b1b	1
			559	1	E1b1b1b1	4
			558	7	E1b1b1b1~	5
			E-M183 557	11	E1b1b1b1a1	2
					E1b1b1b1a1~	6
			1000G database		pathPhynder asignation
	Sample ID	Estimated HG	Haplogroup association	Supporting markers	Haplogroup association	Supporting markers
	CAN.048	E-M183	A1	519	A1	7
		E1b1b1b1a1	BT	183	A1b	26
		E1b1b1b1a1	CT	101	BT	228
			DE	13	CT	138
			E	49	DE	22
			E1	2	E	56
			E1b1	36	E1	7
			E1b1b	74	E1b	1
			E1b1b1b1a	39	E1b1	2
			E1b1b1b1a1	45	E1b1~	39
			within E-M35 branch		E1b1b	19
			E-M35 593	32	E1b1b1	25
			559	1	E1b1b1~	46
			558	18	E1b1b1b	1
			E-M183 557	20	E1b1b1b~	2
					E1b1b1b1	17
					E1b1b1b1~	29
					E1b1b1b1a1	24
					E1b1b1b1a1~	33
			1000G database		pathPhynder asignation
	Sample ID	Estimated HG	Haplogroup association	Supporting markers	Haplogroup association	Supporting markers
	CAN.049	T-M184	A1	26	A1	1
		T	BT	16	A1b	2
		T1a1a	CT	6	BT	20
			F	9	CT	11
			LT	2	F	6
			T	6	HIJK	1
			within T-M184 branch		K~	1
			282	1	LT[K1]	1
			284	3	LT[K1]~	1
			T-M184 285	6	T	2
					T1a1a	1
			1000G database		pathPhynder asignation
	Sample ID	Estimated HG	Haplogroup association	Supporting markers	Haplogroup association	Supporting markers
	CAN.050	T-M184	A1	67	A1	4
		T	BT	25	A1b	4
		T1a	CT	14	BT	32
			F	8	CF	1
			IJK	1	CT	15
			K	2	F	8
			T	10	IJK	3
			within T-M184 branch		T	1
			T-M184 285	10	T1a	1
			1000G database		pathPhynder asignation
	Sample ID	Estimated HG	Haplogroup association	Supporting markers	Haplogroup association	Supporting markers
	CAN.052	T-M184	A1	24	BT	11
		T	BT	11	CT	11
		T1	CT	11	F	1
			F	2	T	3
			T	5	T1~	1
			within T-M184 branch
			T-M184 285	5

## Sheet: Supplementary Data 3
	Supplementary Data 3. qpAdm admixture modelling results. The best result for each model is shown in blue. Significant p values are indicated in green.
	model	target	source_1	source_2	source_3	source_4	n_target	SNPs_target	chi_squared	d.f.	p-value	contrib_1	contrib_2	contrib_3	contrib_4	error_1	error_2	error_3	error_4
	1-way model	CIP	Morocco_LN.SG	-	-	-	48	1150352	159.738	17	2.99384e-25	1	-	-	-	-	-	-	-
	1-way model	CIP	Israel_Natufian	-	-	-	48	1150352	333.427	17	1.36342e-60	1	-	-	-	-	-	-	-
	1-way model	CIP	Russia_Ust_Ishim.DG	-	-	-	48	1150352	1379.96	17	3.11528e-283	1	-	-	-	-	-	-	-
	1-way model	CIP	Anatolia_N	-	-	-	48	1150352	5122.83	17	0	1	-	-	-	-	-	-	-
	1-way model	CIP	Europe_LBK	-	-	-	48	1150352	5406.01	17	0	1	-	-	-	-	-	-	-
	1-way model	CIP	Belgium_UP_GoyetQ116_1_published	-	-	-	48	1150352	1827.23	17	0	1	-	-	-	-	-	-	-
	1-way model	CIP	Czech_Vestonice16	-	-	-	48	1150352	1742.15	17	0	1	-	-	-	-	-	-	-
	1-way model	CIP	Ethiopia_4500BP_published.SG	-	-	-	48	1150352	1670.12	17	0	1	-	-	-	-	-	-	-
	1-way model	CIP	Germany_BellBeaker	-	-	-	48	1150352	5014.91	17	0	1	-	-	-	-	-	-	-
	1-way model	CIP	Iberia_BellBeaker	-	-	-	48	1150352	4381.7	17	0	1	-	-	-	-	-	-	-
	1-way model	CIP	Iberia_ElMiron	-	-	-	48	1150352	2316.77	17	0	1	-	-	-	-	-	-	-
	1-way model	CIP	Iberia_EN	-	-	-	48	1150352	4687.3	17	0	1	-	-	-	-	-	-	-
	1-way model	CIP	Iran_GanjDareh_N	-	-	-	48	1150352	2550.5	17	0	1	-	-	-	-	-	-	-
	1-way model	CIP	Morocco_EN.SG	-	-	-	48	1150352	5709.57	17	0	1	-	-	-	-	-	-	-
	1-way model	CIP	Morocco_Iberomaurusian	-	-	-	48	1150352	6262	17	0	1	-	-	-	-	-	-	-
	1-way model	CIP	Russia_HG_Karelia	-	-	-	48	1150352	3688.97	17	0	1	-	-	-	-	-	-	-
	1-way model	CIP	Russia_Kostenki14.SG	-	-	-	48	1150352	1760.23	17	0	1	-	-	-	-	-	-	-
	1-way model	CIP	Russia_MA1_HG.SG	-	-	-	48	1150352	3060.69	17	0	1	-	-	-	-	-	-	-
	1-way model	CIP	Russia_EBA_Yamnaya_Samara	-	-	-	48	1150352	5559.63	17	0	1	-	-	-	-	-	-	-
	2-way model	CIP	Ethiopia_4500BP_published.SG	Morocco_LN.SG	-	-	48	1150352	59.791	15	2.73905e-07	0.11	0.89	-	-	0.013	0.013	-	-
	2-way model	CIP	Morocco_LN.SG	Russia_Ust_Ishim.DG	-	-	48	1150352	110.471	15	1.30959e-16	0.913	0.087	-	-	0.013	0.013	-	-
	2-way model	CIP	Morocco_LN.SG	Russia_MA1_HG.SG	-	-	48	1150352	117.221	15	6.54067e-18	0.945	0.055	-	-	0.009	0.009	-	-
	2-way model	CIP	Morocco_LN.SG	Russia_EBA_Yamnaya_Samara	-	-	48	1150352	128.935	15	3.43655e-20	0.967	0.033	-	-	0.01	0.01	-	-
	2-way model	CIP	Iran_GanjDareh_N	Morocco_LN.SG	-	-	48	1150352	129.349	15	2.85119e-20	0.079	0.921	-	-	0.014	0.014	-	-
	2-way model	CIP	Morocco_LN.SG	Russia_HG_Karelia	-	-	48	1150352	130.173	15	1.96658e-20	0.957	0.043	-	-	0.008	0.008	-	-
	2-way model	CIP	Morocco_EN.SG	Morocco_LN.SG	-	-	48	1150352	130.654	15	1.58345e-20	0.039	0.961	-	-	0.007	0.007	-	-
	2-way model	CIP	Morocco_Iberomaurusian	Morocco_LN.SG	-	-	48	1150352	132.615	15	6.53148e-21	0.044	0.956	-	-	0.009	0.009	-	-
	2-way model	CIP	Morocco_LN.SG	Russia_Kostenki14.SG	-	-	48	1150352	141.745	15	1.04107e-22	0.954	0.046	-	-	0.011	0.011	-	-
	2-way model	CIP	Belgium_UP_GoyetQ116_1_published	Morocco_LN.SG	-	-	48	1150352	149.969	15	2.44734e-24	0.031	0.969	-	-	0.012	0.012	-	-
	2-way model	CIP	Czech_Vestonice16	Morocco_LN.SG	-	-	48	1150352	153.599	15	4.64469e-25	0.028	0.972	-	-	0.013	0.013	-	-
	2-way model	CIP	Iberia_ElMiron	Morocco_LN.SG	-	-	48	1150352	157.365	15	8.25421e-26	0.015	0.985	-	-	0.012	0.012	-	-
	2-way model	CIP	Ethiopia_4500BP_published.SG	Israel_Natufian	-	-	48	1150352	176.652	15	1.12371e-29	0.14	0.86	-	-	0.016	0.016	-	-
	2-way model	CIP	Israel_Natufian	Morocco_Iberomaurusian	-	-	48	1150352	249.555	15	1.53309e-44	0.91	0.09	-	-	0.009	0.009	-	-
	2-way model	CIP	Israel_Natufian	Morocco_EN.SG	-	-	48	1150352	272.504	15	2.80921e-49	0.938	0.062	-	-	0.009	0.009	-	-
	2-way model	CIP	Israel_Natufian	Russia_Ust_Ishim.DG	-	-	48	1150352	297.293	15	2.04069e-54	0.903	0.097	-	-	0.02	0.02	-	-
	2-way model	CIP	Israel_Natufian	Russia_EBA_Yamnaya_Samara	-	-	48	1150352	298.147	15	1.35632e-54	0.985	0.015	-	-	0.013	0.013	-	-
	2-way model	CIP	Israel_Natufian	Russia_HG_Karelia	-	-	48	1150352	299.182	15	8.26857e-55	0.96	0.04	-	-	0.011	0.011	-	-
	2-way model	CIP	Israel_Natufian	Russia_MA1_HG.SG	-	-	48	1150352	303.581	15	1.00719e-55	0.943	0.057	-	-	0.012	0.012	-	-
	2-way model	CIP	Israel_Natufian	Russia_Kostenki14.SG	-	-	48	1150352	320.725	15	2.71876e-59	0.982	0.018	-	-	0.021	0.021	-	-
	2-way model	CIP	Iran_GanjDareh_N	Israel_Natufian	-	-	48	1150352	325.302	15	3.02162e-60	0.047	0.953	-	-	0.021	0.021	-	-
	2-way model	CIP	Ethiopia_4500BP_published.SG	Iberia_EN	-	-	48	1150352	604.495	15	3.93756e-119	0.542	0.458	-	-	0.011	0.011	-	-
	2-way model	CIP	Europe_LBK	Ethiopia_4500BP_published.SG	-	-	48	1150352	615.948	15	1.44917e-121	0.444	0.556	-	-	0.01	0.01	-	-
	2-way model	CIP	Anatolia_N	Ethiopia_4500BP_published.SG	-	-	48	1150352	676.954	15	1.51198e-134	0.442	0.558	-	-	0.011	0.011	-	-
	2-way model	CIP	Ethiopia_4500BP_published.SG	Iberia_BellBeaker	-	-	48	1150352	939.559	15	1.19851e-190	0.579	0.421	-	-	0.014	0.014	-	-
	2-way model	CIP	Iberia_BellBeaker	Morocco_EN.SG	-	-	48	1150352	1102.44	15	1.44223e-225	0.673	0.327	-	-	0.006	0.006	-	-
	2-way model	CIP	Iberia_BellBeaker	Morocco_Iberomaurusian	-	-	48	1150352	1129.86	15	1.88463e-231	0.678	0.322	-	-	0.005	0.005	-	-
	2-way model	CIP	Iberia_EN	Morocco_EN.SG	-	-	48	1150352	1161.97	15	2.40875e-238	0.663	0.337	-	-	0.005	0.005	-	-
	2-way model	CIP	Iran_GanjDareh_N	Morocco_EN.SG	-	-	48	1150352	1191.48	15	1.10525e-244	0.753	0.247	-	-	0.006	0.006	-	-
	2-way model	CIP	Morocco_EN.SG	Russia_Ust_Ishim.DG	-	-	48	1150352	1257.61	15	6.85459e-259	0.129	0.871	-	-	0.013	0.013	-	-
	2-way model	CIP	Morocco_Iberomaurusian	Russia_Ust_Ishim.DG	-	-	48	1150352	1274.47	15	1.63025e-262	0.096	0.904	-	-	0.014	0.014	-	-
	2-way model	CIP	Iran_GanjDareh_N	Morocco_Iberomaurusian	-	-	48	1150352	1283.04	15	2.34772e-264	0.777	0.223	-	-	0.007	0.007	-	-
	2-way model	CIP	Europe_LBK	Russia_Ust_Ishim.DG	-	-	48	1150352	1286.04	15	5.30828e-265	0.196	0.804	-	-	0.027	0.027	-	-
	2-way model	CIP	Anatolia_N	Russia_Ust_Ishim.DG	-	-	48	1150352	1295.27	15	5.52262e-267	0.229	0.771	-	-	0.027	0.027	-	-
	2-way model	CIP	Iberia_EN	Russia_Ust_Ishim.DG	-	-	48	1150352	1296.16	15	3.55065e-267	0.225	0.775	-	-	0.028	0.028	-	-
	2-way model	CIP	Iberia_EN	Morocco_Iberomaurusian	-	-	48	1150352	1308.63	15	7.39172e-270	0.665	0.335	-	-	0.006	0.006	-	-
	2-way model	CIP	Anatolia_N	Morocco_EN.SG	-	-	48	1150352	1328.72	15	3.54867e-274	0.664	0.336	-	-	0.005	0.005	-	-
	2-way model	CIP	Ethiopia_4500BP_published.SG	Iran_GanjDareh_N	-	-	48	1150352	1349.85	15	1.01182e-278	0.78	0.22	-	-	0.041	0.041	-	-
	2-way model	CIP	Morocco_EN.SG	Russia_Kostenki14.SG	-	-	48	1150352	1366.72	15	2.38992e-282	0.197	0.803	-	-	0.01	0.01	-	-
	2-way model	CIP	Anatolia_N	Morocco_Iberomaurusian	-	-	48	1150352	1383.27	15	6.59028e-286	0.663	0.337	-	-	0.005	0.005	-	-
	2-way model	CIP	Czech_Vestonice16	Morocco_EN.SG	-	-	48	1150352	1399.52	15	2.09735e-289	0.824	0.176	-	-	0.011	0.011	-	-
	2-way model	CIP	Ethiopia_4500BP_published.SG	Germany_BellBeaker	-	-	48	1150352	1411.57	15	5.35873e-292	0.735	0.265	-	-	0.017	0.017	-	-
	2-way model	CIP	Europe_LBK	Morocco_EN.SG	-	-	48	1150352	1422.03	15	3.01934e-294	0.656	0.344	-	-	0.005	0.005	-	-
	2-way model	CIP	Morocco_Iberomaurusian	Russia_Kostenki14.SG	-	-	48	1150352	1426.87	15	2.7365e-295	0.156	0.844	-	-	0.012	0.012	-	-
	2-way model	CIP	Czech_Vestonice16	Morocco_Iberomaurusian	-	-	48	1150352	1456.65	15	1.06797e-301	0.827	0.173	-	-	0.011	0.011	-	-
	2-way model	CIP	Europe_LBK	Russia_HG_Karelia	-	-	48	1150352	3678.79	15	0	0.055	0.945	-	-	0.17	0.17	-	-
	2-way model	CIP	Europe_LBK	Russia_MA1_HG.SG	-	-	48	1150352	2935.7	15	0	0.173	0.827	-	-	0.113	0.113	-	-
	2-way model	CIP	Morocco_EN.SG	Russia_MA1_HG.SG	-	-	48	1150352	2422.9	15	0	0.248	0.752	-	-	0.011	0.011	-	-
	2-way model	CIP	Morocco_Iberomaurusian	Russia_MA1_HG.SG	-	-	48	1150352	2516.38	15	0	0.256	0.744	-	-	0.012	0.012	-	-
	2-way model	CIP	Morocco_Iberomaurusian	Russia_HG_Karelia	-	-	48	1150352	2834.18	15	0	0.286	0.714	-	-	0.012	0.012	-	-
	2-way model	CIP	Morocco_EN.SG	Russia_HG_Karelia	-	-	48	1150352	2697.63	15	0	0.295	0.705	-	-	0.011	0.011	-	-
	2-way model	CIP	Morocco_Iberomaurusian	Russia_EBA_Yamnaya_Samara	-	-	48	1150352	3605.29	15	0	0.322	0.678	-	-	0.011	0.011	-	-
	2-way model	CIP	Morocco_EN.SG	Russia_EBA_Yamnaya_Samara	-	-	48	1150352	3352.64	15	0	0.342	0.658	-	-	0.011	0.011	-	-
	2-way model	CIP	Iberia_EN	Russia_MA1_HG.SG	-	-	48	1150352	3006.55	15	0	0.358	0.642	-	-	0.133	0.133	-	-
	2-way model	CIP	Anatolia_N	Russia_MA1_HG.SG	-	-	48	1150352	2924.89	15	0	0.367	0.633	-	-	0.051	0.051	-	-
	2-way model	CIP	Europe_LBK	Russia_EBA_Yamnaya_Samara	-	-	48	1150352	4668.02	15	0	0.628	0.372	-	-	0.024	0.024	-	-
	2-way model	CIP	Anatolia_N	Russia_EBA_Yamnaya_Samara	-	-	48	1150352	4440.31	15	0	0.651	0.349	-	-	0.026	0.026	-	-
	2-way model	CIP	Europe_LBK	Morocco_Iberomaurusian	-	-	48	1150352	1515.7	15	0	0.654	0.346	-	-	0.006	0.006	-	-
	2-way model	CIP	Germany_BellBeaker	Morocco_EN.SG	-	-	48	1150352	1879.43	15	0	0.675	0.325	-	-	0.007	0.007	-	-
	2-way model	CIP	Germany_BellBeaker	Morocco_Iberomaurusian	-	-	48	1150352	2078.09	15	0	0.696	0.304	-	-	0.007	0.007	-	-
	2-way model	CIP	Iberia_ElMiron	Morocco_EN.SG	-	-	48	1150352	1734.91	15	0	0.762	0.238	-	-	0.01	0.01	-	-
	2-way model	CIP	Iberia_ElMiron	Morocco_Iberomaurusian	-	-	48	1150352	1824.16	15	0	0.79	0.21	-	-	0.012	0.012	-	-
	2-way model	CIP	Belgium_UP_GoyetQ116_1_published	Morocco_EN.SG	-	-	48	1150352	1522.82	15	0	0.838	0.162	-	-	0.01	0.01	-	-
	2-way model	CIP	Belgium_UP_GoyetQ116_1_published	Morocco_Iberomaurusian	-	-	48	1150352	1579.14	15	0	0.855	0.145	-	-	0.011	0.011	-	-
	2-way model	CIP	Ethiopia_4500BP_published.SG	Russia_EBA_Yamnaya_Samara	-	-	48	1150352	1652.51	15	0	0.932	0.068	-	-	0.02	0.02	-	-
	2-way model	CIP	Ethiopia_4500BP_published.SG	Iberia_ElMiron	-	-	48	1150352	1648.84	15	0	0.94	0.06	-	-	0.034	0.034	-	-
	2-way model	CIP	Ethiopia_4500BP_published.SG	Russia_HG_Karelia	-	-	48	1150352	1651.35	15	0	0.988	0.012	-	-	0.024	0.024	-	-
	3-way model	CIP	Ethiopia_4500BP_published.SG	Morocco_LN.SG	Russia_EBA_Yamnaya_Samara	-	48	1150352	32.676	13	0.00190543	0.098	0.872	0.03	-	0.013	0.014	0.01	-
	3-way model	CIP	Ethiopia_4500BP_published.SG	Russia_EBA_Yamnaya_Samara	Morocco_LN.SG	-	48	1150352	32.676	13	0.00190543	0.098	0.03	0.872	-	0.013	0.01	0.014	-
	3-way model	CIP	Ethiopia_4500BP_published.SG	Morocco_LN.SG	Russia_HG_Karelia	-	48	1150352	38.872	13	0.000209599	0.093	0.87	0.036	-	0.013	0.013	0.008	-
	3-way model	CIP	Ethiopia_4500BP_published.SG	Russia_HG_Karelia	Morocco_LN.SG	-	48	1150352	38.872	13	0.000209599	0.093	0.036	0.87	-	0.013	0.008	0.013	-
	3-way model	CIP	Ethiopia_4500BP_published.SG	Morocco_LN.SG	Germany_BellBeaker	-	48	1150352	47.057	13	9.44884e-06	0.115	0.848	0.037	-	0.012	0.019	0.014	-
	3-way model	CIP	Ethiopia_4500BP_published.SG	Germany_BellBeaker	Morocco_LN.SG	-	48	1150352	47.057	13	9.44884e-06	0.115	0.037	0.848	-	0.012	0.014	0.019	-
	3-way model	CIP	Ethiopia_4500BP_published.SG	Morocco_LN.SG	Russia_MA1_HG.SG	-	48	1150352	47.893	13	6.82177e-06	0.085	0.884	0.031	-	0.015	0.013	0.009	-
	3-way model	CIP	Ethiopia_4500BP_published.SG	Russia_MA1_HG.SG	Morocco_LN.SG	-	48	1150352	47.893	13	6.82177e-06	0.085	0.031	0.884	-	0.015	0.009	0.013	-
	3-way model	CIP	Iran_GanjDareh_N	Morocco_LN.SG	Morocco_EN.SG	-	48	1150352	48.623	13	5.12643e-06	0.142	0.787	0.07	-	0.014	0.018	0.007	-
	3-way model	CIP	Iran_GanjDareh_N	Morocco_EN.SG	Morocco_LN.SG	-	48	1150352	48.623	13	5.12643e-06	0.142	0.07	0.787	-	0.014	0.007	0.018	-
	3-way model	CIP	Ethiopia_4500BP_published.SG	Morocco_LN.SG	Iran_GanjDareh_N	-	48	1150352	49.103	13	4.24436e-06	0.101	0.856	0.043	-	0.014	0.016	0.014	-
	3-way model	CIP	Ethiopia_4500BP_published.SG	Iran_GanjDareh_N	Morocco_LN.SG	-	48	1150352	49.103	13	4.24436e-06	0.101	0.043	0.856	-	0.014	0.014	0.016	-
	3-way model	CIP	Iran_GanjDareh_N	Morocco_LN.SG	Morocco_Iberomaurusian	-	48	1150352	53.374	13	7.7774e-07	0.142	0.792	0.066	-	0.014	0.017	0.008	-
	3-way model	CIP	Iran_GanjDareh_N	Morocco_Iberomaurusian	Morocco_LN.SG	-	48	1150352	53.374	13	7.7774e-07	0.142	0.066	0.792	-	0.014	0.008	0.017	-
	3-way model	CIP	Ethiopia_4500BP_published.SG	Morocco_LN.SG	Morocco_EN.SG	-	48	1150352	56.267	13	2.41831e-07	0.098	0.888	0.014	-	0.015	0.013	0.008	-
	3-way model	CIP	Ethiopia_4500BP_published.SG	Morocco_EN.SG	Morocco_LN.SG	-	48	1150352	56.267	13	2.41831e-07	0.098	0.014	0.888	-	0.015	0.008	0.013	-
	3-way model	CIP	Ethiopia_4500BP_published.SG	Morocco_LN.SG	Morocco_Iberomaurusian	-	48	1150352	56.447	13	2.24823e-07	0.103	0.893	0.003	-	0.015	0.013	0.01	-
	3-way model	CIP	Ethiopia_4500BP_published.SG	Morocco_Iberomaurusian	Morocco_LN.SG	-	48	1150352	56.447	13	2.24823e-07	0.103	0.003	0.893	-	0.015	0.01	0.013	-
	3-way model	CIP	Ethiopia_4500BP_published.SG	Morocco_LN.SG	Iberia_ElMiron	-	48	1150352	59.295	13	7.02073e-08	0.11	0.889	0.001	-	0.013	0.015	0.012	-
	3-way model	CIP	Ethiopia_4500BP_published.SG	Iberia_ElMiron	Morocco_LN.SG	-	48	1150352	59.295	13	7.02073e-08	0.11	0.001	0.889	-	0.013	0.012	0.015	-
	3-way model	CIP	Morocco_EN.SG	Morocco_LN.SG	Russia_MA1_HG.SG	-	48	1150352	66.898	13	2.97471e-09	0.052	0.879	0.069	-	0.007	0.012	0.008	-
	3-way model	CIP	Morocco_EN.SG	Russia_MA1_HG.SG	Morocco_LN.SG	-	48	1150352	66.898	13	2.97471e-09	0.052	0.069	0.879	-	0.007	0.008	0.012	-
	3-way model	CIP	Morocco_Iberomaurusian	Morocco_LN.SG	Russia_MA1_HG.SG	-	48	1150352	68.901	13	1.27841e-09	0.052	0.88	0.068	-	0.009	0.012	0.008	-
	3-way model	CIP	Morocco_Iberomaurusian	Russia_MA1_HG.SG	Morocco_LN.SG	-	48	1150352	68.901	13	1.27841e-09	0.052	0.068	0.88	-	0.009	0.008	0.012	-
	3-way model	CIP	Morocco_EN.SG	Morocco_LN.SG	Russia_Ust_Ishim.DG	-	48	1150352	69.43	13	1.02175e-09	0.046	0.857	0.097	-	0.007	0.015	0.012	-
	3-way model	CIP	Morocco_EN.SG	Russia_Ust_Ishim.DG	Morocco_LN.SG	-	48	1150352	69.43	13	1.02175e-09	0.046	0.097	0.857	-	0.007	0.012	0.015	-
	3-way model	CIP	Morocco_Iberomaurusian	Morocco_LN.SG	Russia_Ust_Ishim.DG	-	48	1150352	72.45	13	2.832e-10	0.04	0.862	0.097	-	0.009	0.015	0.013	-
	3-way model	CIP	Morocco_Iberomaurusian	Russia_Ust_Ishim.DG	Morocco_LN.SG	-	48	1150352	72.45	13	2.832e-10	0.04	0.097	0.862	-	0.009	0.013	0.015	-
	3-way model	CIP	Morocco_EN.SG	Morocco_LN.SG	Russia_EBA_Yamnaya_Samara	-	48	1150352	73.981	13	1.47301e-10	0.058	0.879	0.063	-	0.007	0.014	0.01	-
	3-way model	CIP	Morocco_EN.SG	Russia_EBA_Yamnaya_Samara	Morocco_LN.SG	-	48	1150352	73.981	13	1.47301e-10	0.058	0.063	0.879	-	0.007	0.01	0.014	-
	3-way model	CIP	Morocco_Iberomaurusian	Morocco_LN.SG	Russia_EBA_Yamnaya_Samara	-	48	1150352	74.508	13	1.17564e-10	0.062	0.873	0.065	-	0.009	0.015	0.01	-
	3-way model	CIP	Morocco_Iberomaurusian	Russia_EBA_Yamnaya_Samara	Morocco_LN.SG	-	48	1150352	74.508	13	1.17564e-10	0.062	0.065	0.873	-	0.009	0.01	0.015	-
	3-way model	CIP	Morocco_EN.SG	Morocco_LN.SG	Russia_HG_Karelia	-	48	1150352	76.005	13	6.18485e-11	0.056	0.882	0.062	-	0.007	0.012	0.008	-
	3-way model	CIP	Morocco_EN.SG	Russia_HG_Karelia	Morocco_LN.SG	-	48	1150352	76.005	13	6.18485e-11	0.056	0.062	0.882	-	0.007	0.008	0.012	-
	3-way model	CIP	Morocco_Iberomaurusian	Morocco_LN.SG	Russia_HG_Karelia	-	48	1150352	77.088	13	3.88038e-11	0.059	0.879	0.062	-	0.009	0.013	0.008	-
	3-way model	CIP	Morocco_Iberomaurusian	Russia_HG_Karelia	Morocco_LN.SG	-	48	1150352	77.088	13	3.88038e-11	0.059	0.062	0.879	-	0.009	0.008	0.013	-
	3-way model	CIP	Morocco_EN.SG	Morocco_LN.SG	Russia_Kostenki14.SG	-	48	1150352	95.876	13	1.04006e-14	0.05	0.884	0.066	-	0.007	0.014	0.011	-
	3-way model	CIP	Morocco_EN.SG	Russia_Kostenki14.SG	Morocco_LN.SG	-	48	1150352	95.876	13	1.04006e-14	0.05	0.066	0.884	-	0.007	0.011	0.014	-
	3-way model	CIP	Morocco_Iberomaurusian	Morocco_LN.SG	Russia_Kostenki14.SG	-	48	1150352	99.357	13	2.20977e-15	0.05	0.887	0.063	-	0.009	0.014	0.011	-
	3-way model	CIP	Morocco_Iberomaurusian	Russia_Kostenki14.SG	Morocco_LN.SG	-	48	1150352	99.357	13	2.20977e-15	0.05	0.063	0.887	-	0.009	0.011	0.014	-
	3-way model	CIP	Morocco_LN.SG	Russia_Ust_Ishim.DG	Russia_MA1_HG.SG	-	48	1150352	108.369	13	3.89598e-17	0.916	0.063	0.02	-	0.014	0.025	0.016	-
	3-way model	CIP	Morocco_LN.SG	Russia_MA1_HG.SG	Russia_Ust_Ishim.DG	-	48	1150352	108.369	13	3.89598e-17	0.916	0.02	0.063	-	0.014	0.016	0.025	-
	3-way model	CIP	Morocco_LN.SG	Russia_Ust_Ishim.DG	Russia_HG_Karelia	-	48	1150352	108.975	13	2.96535e-17	0.915	0.072	0.012	-	0.013	0.018	0.011	-
	3-way model	CIP	Morocco_LN.SG	Russia_HG_Karelia	Russia_Ust_Ishim.DG	-	48	1150352	108.975	13	2.96535e-17	0.915	0.012	0.072	-	0.013	0.011	0.018	-
	3-way model	CIP	Iran_GanjDareh_N	Morocco_LN.SG	Russia_Ust_Ishim.DG	-	48	1150352	110.201	13	1.70623e-17	0.017	0.906	0.077	-	0.022	0.015	0.02	-
	3-way model	CIP	Iran_GanjDareh_N	Russia_Ust_Ishim.DG	Morocco_LN.SG	-	48	1150352	110.201	13	1.70623e-17	0.017	0.077	0.906	-	0.022	0.02	0.015	-
	3-way model	CIP	Germany_BellBeaker	Morocco_LN.SG	Morocco_Iberomaurusian	-	48	1150352	111.656	13	8.84589e-18	0.082	0.846	0.072	-	0.018	0.025	0.01	-
	3-way model	CIP	Germany_BellBeaker	Morocco_Iberomaurusian	Morocco_LN.SG	-	48	1150352	111.656	13	8.84589e-18	0.082	0.072	0.846	-	0.018	0.01	0.025	-
	3-way model	CIP	Belgium_UP_GoyetQ116_1_published	Morocco_LN.SG	Morocco_EN.SG	-	48	1150352	112.948	13	4.93395e-18	0.045	0.91	0.045	-	0.011	0.014	0.007	-
	3-way model	CIP	Belgium_UP_GoyetQ116_1_published	Morocco_EN.SG	Morocco_LN.SG	-	48	1150352	112.948	13	4.93395e-18	0.045	0.045	0.91	-	0.011	0.007	0.014	-
	3-way model	CIP	Germany_BellBeaker	Morocco_LN.SG	Morocco_EN.SG	-	48	1150352	113.198	13	4.40714e-18	0.077	0.86	0.063	-	0.019	0.025	0.009	-
	3-way model	CIP	Germany_BellBeaker	Morocco_EN.SG	Morocco_LN.SG	-	48	1150352	113.198	13	4.40714e-18	0.077	0.063	0.86	-	0.019	0.009	0.025	-
	3-way model	CIP	Belgium_UP_GoyetQ116_1_published	Morocco_LN.SG	Morocco_Iberomaurusian	-	48	1150352	114.054	13	2.99116e-18	0.044	0.907	0.049	-	0.011	0.015	0.009	-
	3-way model	CIP	Belgium_UP_GoyetQ116_1_published	Morocco_Iberomaurusian	Morocco_LN.SG	-	48	1150352	114.054	13	2.99116e-18	0.044	0.049	0.907	-	0.011	0.009	0.015	-
	3-way model	CIP	Czech_Vestonice16	Morocco_LN.SG	Morocco_EN.SG	-	48	1150352	114.535	13	2.40612e-18	0.05	0.904	0.046	-	0.013	0.016	0.007	-
	3-way model	CIP	Czech_Vestonice16	Morocco_EN.SG	Morocco_LN.SG	-	48	1150352	114.535	13	2.40612e-18	0.05	0.046	0.904	-	0.013	0.007	0.016	-
	3-way model	CIP	Czech_Vestonice16	Morocco_LN.SG	Morocco_Iberomaurusian	-	48	1150352	115.552	13	1.51752e-18	0.049	0.901	0.05	-	0.012	0.017	0.009	-
	3-way model	CIP	Czech_Vestonice16	Morocco_Iberomaurusian	Morocco_LN.SG	-	48	1150352	115.552	13	1.51752e-18	0.049	0.05	0.901	-	0.012	0.009	0.017	-
	3-way model	CIP	Iberia_ElMiron	Morocco_LN.SG	Morocco_EN.SG	-	48	1150352	121.592	13	9.75177e-20	0.038	0.916	0.046	-	0.013	0.016	0.007	-
	3-way model	CIP	Iberia_ElMiron	Morocco_EN.SG	Morocco_LN.SG	-	48	1150352	121.592	13	9.75177e-20	0.038	0.046	0.916	-	0.013	0.007	0.016	-
	3-way model	CIP	Iberia_ElMiron	Morocco_LN.SG	Morocco_Iberomaurusian	-	48	1150352	123.548	13	3.99828e-20	0.037	0.913	0.05	-	0.012	0.016	0.009	-
	3-way model	CIP	Iberia_ElMiron	Morocco_Iberomaurusian	Morocco_LN.SG	-	48	1150352	123.548	13	3.99828e-20	0.037	0.05	0.913	-	0.012	0.009	0.016	-
	3-way model	CIP	Morocco_LN.SG	Russia_Kostenki14.SG	Russia_EBA_Yamnaya_Samara	-	48	1150352	125.236	13	1.8498e-20	0.956	0.028	0.016	-	0.012	0.016	0.015	-
	3-way model	CIP	Morocco_LN.SG	Russia_EBA_Yamnaya_Samara	Russia_Kostenki14.SG	-	48	1150352	125.236	13	1.8498e-20	0.956	0.016	0.028	-	0.012	0.015	0.016	-
	3-way model	CIP	Iran_GanjDareh_N	Morocco_LN.SG	Russia_HG_Karelia	-	48	1150352	126.818	13	8.97877e-21	0.065	0.927	0.008	-	0.052	0.024	0.031	-
	3-way model	CIP	Iran_GanjDareh_N	Russia_HG_Karelia	Morocco_LN.SG	-	48	1150352	126.818	13	8.97877e-21	0.065	0.008	0.927	-	0.052	0.031	0.024	-
	3-way model	CIP	Belgium_UP_GoyetQ116_1_published	Morocco_LN.SG	Russia_EBA_Yamnaya_Samara	-	48	1150352	127.549	13	6.42512e-21	0.012	0.962	0.026	-	0.015	0.012	0.014	-
	3-way model	CIP	Belgium_UP_GoyetQ116_1_published	Russia_EBA_Yamnaya_Samara	Morocco_LN.SG	-	48	1150352	127.549	13	6.42512e-21	0.012	0.026	0.962	-	0.015	0.014	0.012	-
	3-way model	CIP	Czech_Vestonice16	Morocco_LN.SG	Russia_EBA_Yamnaya_Samara	-	48	1150352	128.878	13	3.49702e-21	0	0.966	0.034	-	0.019	0.013	0.015	-
	3-way model	CIP	Czech_Vestonice16	Russia_EBA_Yamnaya_Samara	Morocco_LN.SG	-	48	1150352	128.878	13	3.49702e-21	0	0.034	0.966	-	0.019	0.015	0.013	-
	3-way model	CIP	Morocco_LN.SG	Russia_HG_Karelia	Russia_Kostenki14.SG	-	48	1150352	130.032	13	2.06104e-21	0.954	0.04	0.005	-	0.012	0.013	0.017	-
	3-way model	CIP	Morocco_LN.SG	Russia_Kostenki14.SG	Russia_HG_Karelia	-	48	1150352	130.032	13	2.06104e-21	0.954	0.005	0.04	-	0.012	0.017	0.013	-
	3-way model	CIP	Ethiopia_4500BP_published.SG	Israel_Natufian	Morocco_EN.SG	-	48	1150352	147.884	13	5.49801e-25	0.1	0.864	0.036	-	0.02	0.016	0.01	-
	3-way model	CIP	Ethiopia_4500BP_published.SG	Morocco_EN.SG	Israel_Natufian	-	48	1150352	147.884	13	5.49801e-25	0.1	0.036	0.864	-	0.02	0.01	0.016	-
	3-way model	CIP	Ethiopia_4500BP_published.SG	Israel_Natufian	Russia_HG_Karelia	-	48	1150352	149.184	13	3.00919e-25	0.12	0.847	0.033	-	0.017	0.016	0.01	-
	3-way model	CIP	Ethiopia_4500BP_published.SG	Russia_HG_Karelia	Israel_Natufian	-	48	1150352	149.184	13	3.00919e-25	0.12	0.033	0.847	-	0.017	0.01	0.016	-
	3-way model	CIP	Ethiopia_4500BP_published.SG	Israel_Natufian	Russia_EBA_Yamnaya_Samara	-	48	1150352	149.56	13	2.52746e-25	0.124	0.85	0.025	-	0.016	0.018	0.011	-
	3-way model	CIP	Ethiopia_4500BP_published.SG	Russia_EBA_Yamnaya_Samara	Israel_Natufian	-	48	1150352	149.56	13	2.52746e-25	0.124	0.025	0.85	-	0.016	0.011	0.018	-
	3-way model	CIP	Ethiopia_4500BP_published.SG	Israel_Natufian	Morocco_Iberomaurusian	-	48	1150352	152.869	13	5.44243e-26	0.087	0.859	0.054	-	0.021	0.016	0.011	-
	3-way model	CIP	Ethiopia_4500BP_published.SG	Morocco_Iberomaurusian	Israel_Natufian	-	48	1150352	152.869	13	5.44243e-26	0.087	0.054	0.859	-	0.021	0.011	0.016	-
	3-way model	CIP	Ethiopia_4500BP_published.SG	Israel_Natufian	Russia_MA1_HG.SG	-	48	1150352	166.385	13	1.00109e-28	0.117	0.85	0.033	-	0.019	0.016	0.012	-
	3-way model	CIP	Ethiopia_4500BP_published.SG	Russia_MA1_HG.SG	Israel_Natufian	-	48	1150352	166.385	13	1.00109e-28	0.117	0.033	0.85	-	0.019	0.012	0.016	-
	3-way model	CIP	Ethiopia_4500BP_published.SG	Israel_Natufian	Germany_BellBeaker	-	48	1150352	172.147	13	6.75487e-30	0.143	0.824	0.033	-	0.016	0.024	0.017	-
	3-way model	CIP	Ethiopia_4500BP_published.SG	Germany_BellBeaker	Israel_Natufian	-	48	1150352	172.147	13	6.75487e-30	0.143	0.033	0.824	-	0.016	0.017	0.024	-
	3-way model	CIP	Ethiopia_4500BP_published.SG	Israel_Natufian	Iran_GanjDareh_N	-	48	1150352	174.276	13	2.49126e-30	0.146	0.848	0.006	-	0.019	0.02	0.018	-
	3-way model	CIP	Ethiopia_4500BP_published.SG	Iran_GanjDareh_N	Israel_Natufian	-	48	1150352	174.276	13	2.49126e-30	0.146	0.006	0.848	-	0.019	0.018	0.02	-
	3-way model	CIP	Israel_Natufian	Morocco_Iberomaurusian	Russia_HG_Karelia	-	48	1150352	191.466	13	7.68748e-34	0.84	0.098	0.062	-	0.013	0.009	0.009	-
	3-way model	CIP	Israel_Natufian	Russia_HG_Karelia	Morocco_Iberomaurusian	-	48	1150352	191.466	13	7.68748e-34	0.84	0.062	0.098	-	0.013	0.009	0.009	-
	3-way model	CIP	Israel_Natufian	Morocco_Iberomaurusian	Russia_MA1_HG.SG	-	48	1150352	193.929	13	2.40457e-34	0.829	0.096	0.075	-	0.013	0.009	0.01	-
	3-way model	CIP	Israel_Natufian	Russia_MA1_HG.SG	Morocco_Iberomaurusian	-	48	1150352	193.929	13	2.40457e-34	0.829	0.075	0.096	-	0.013	0.01	0.009	-
	3-way model	CIP	Israel_Natufian	Morocco_Iberomaurusian	Russia_EBA_Yamnaya_Samara	-	48	1150352	196.035	13	8.89871e-35	0.836	0.101	0.063	-	0.016	0.009	0.012	-
	3-way model	CIP	Israel_Natufian	Russia_EBA_Yamnaya_Samara	Morocco_Iberomaurusian	-	48	1150352	196.035	13	8.89871e-35	0.836	0.063	0.101	-	0.016	0.012	0.009	-
	3-way model	CIP	Israel_Natufian	Russia_Ust_Ishim.DG	Morocco_Iberomaurusian	-	48	1150352	198.898	13	2.30111e-35	0.804	0.108	0.087	-	0.017	0.016	0.008	-
	3-way model	CIP	Israel_Natufian	Morocco_Iberomaurusian	Russia_Ust_Ishim.DG	-	48	1150352	198.898	13	2.30111e-35	0.804	0.087	0.108	-	0.017	0.008	0.016	-
	3-way model	CIP	Israel_Natufian	Russia_Ust_Ishim.DG	Morocco_EN.SG	-	48	1150352	200.392	13	1.13518e-35	0.8	0.128	0.072	-	0.018	0.016	0.008	-
	3-way model	CIP	Israel_Natufian	Morocco_EN.SG	Russia_Ust_Ishim.DG	-	48	1150352	200.392	13	1.13518e-35	0.8	0.072	0.128	-	0.018	0.008	0.016	-
	3-way model	CIP	Iran_GanjDareh_N	Israel_Natufian	Morocco_Iberomaurusian	-	48	1150352	202.259	13	4.69558e-36	0.125	0.772	0.103	-	0.017	0.02	0.008	-
	3-way model	CIP	Iran_GanjDareh_N	Morocco_Iberomaurusian	Israel_Natufian	-	48	1150352	202.259	13	4.69558e-36	0.125	0.103	0.772	-	0.017	0.008	0.02	-
	3-way model	CIP	Israel_Natufian	Russia_MA1_HG.SG	Morocco_EN.SG	-	48	1150352	203.378	13	2.76502e-36	0.836	0.085	0.08	-	0.014	0.01	0.008	-
	3-way model	CIP	Israel_Natufian	Morocco_EN.SG	Russia_MA1_HG.SG	-	48	1150352	203.378	13	2.76502e-36	0.836	0.08	0.085	-	0.014	0.008	0.01	-
	3-way model	CIP	Ethiopia_4500BP_published.SG	Iberia_EN	Morocco_EN.SG	-	48	1150352	204.58	13	1.56555e-36	0.263	0.55	0.186	-	0.014	0.008	0.009	-
	3-way model	CIP	Ethiopia_4500BP_published.SG	Morocco_EN.SG	Iberia_EN	-	48	1150352	204.58	13	1.56555e-36	0.263	0.186	0.55	-	0.014	0.009	0.008	-
	3-way model	CIP	Israel_Natufian	Morocco_EN.SG	Russia_HG_Karelia	-	48	1150352	205.63	13	9.52161e-37	0.851	0.08	0.068	-	0.014	0.008	0.009	-
	3-way model	CIP	Israel_Natufian	Russia_HG_Karelia	Morocco_EN.SG	-	48	1150352	205.63	13	9.52161e-37	0.851	0.068	0.08	-	0.014	0.009	0.008	-
	3-way model	CIP	Iran_GanjDareh_N	Israel_Natufian	Morocco_EN.SG	-	48	1150352	208.481	13	2.46755e-37	0.144	0.766	0.09	-	0.017	0.021	0.008	-
	3-way model	CIP	Iran_GanjDareh_N	Morocco_EN.SG	Israel_Natufian	-	48	1150352	208.481	13	2.46755e-37	0.144	0.09	0.766	-	0.017	0.008	0.021	-
	3-way model	CIP	Israel_Natufian	Morocco_EN.SG	Russia_EBA_Yamnaya_Samara	-	48	1150352	212.426	13	3.80103e-38	0.848	0.082	0.07	-	0.018	0.009	0.012	-
	3-way model	CIP	Israel_Natufian	Russia_EBA_Yamnaya_Samara	Morocco_EN.SG	-	48	1150352	212.426	13	3.80103e-38	0.848	0.07	0.082	-	0.018	0.012	0.009	-
	3-way model	CIP	Israel_Natufian	Morocco_Iberomaurusian	Russia_Kostenki14.SG	-	48	1150352	228.242	13	2.06774e-41	0.852	0.093	0.055	-	0.02	0.009	0.017	-
	3-way model	CIP	Israel_Natufian	Russia_Kostenki14.SG	Morocco_Iberomaurusian	-	48	1150352	228.242	13	2.06774e-41	0.852	0.055	0.093	-	0.02	0.017	0.009	-
	3-way model	CIP	Germany_BellBeaker	Israel_Natufian	Morocco_Iberomaurusian	-	48	1150352	229.798	13	9.85634e-42	0.096	0.791	0.114	-	0.021	0.028	0.01	-
	3-way model	CIP	Germany_BellBeaker	Morocco_Iberomaurusian	Israel_Natufian	-	48	1150352	229.798	13	9.85634e-42	0.096	0.114	0.791	-	0.021	0.01	0.028	-
	3-way model	CIP	Belgium_UP_GoyetQ116_1_published	Israel_Natufian	Morocco_Iberomaurusian	-	48	1150352	232.671	13	2.50695e-42	0.031	0.878	0.091	-	0.016	0.019	0.009	-
	3-way model	CIP	Belgium_UP_GoyetQ116_1_published	Morocco_Iberomaurusian	Israel_Natufian	-	48	1150352	232.671	13	2.50695e-42	0.031	0.091	0.878	-	0.016	0.009	0.019	-
	3-way model	CIP	Israel_Natufian	Russia_Kostenki14.SG	Morocco_EN.SG	-	48	1150352	241.995	13	2.93488e-44	0.852	0.075	0.074	-	0.022	0.017	0.009	-
	3-way model	CIP	Israel_Natufian	Morocco_EN.SG	Russia_Kostenki14.SG	-	48	1150352	241.995	13	2.93488e-44	0.852	0.074	0.075	-	0.022	0.009	0.017	-
	3-way model	CIP	Ethiopia_4500BP_published.SG	Iberia_EN	Morocco_Iberomaurusian	-	48	1150352	242.715	13	2.0807e-44	0.277	0.559	0.164	-	0.014	0.008	0.009	-
	3-way model	CIP	Ethiopia_4500BP_published.SG	Morocco_Iberomaurusian	Iberia_EN	-	48	1150352	242.715	13	2.0807e-44	0.277	0.164	0.559	-	0.014	0.009	0.008	-
	3-way model	CIP	Iberia_ElMiron	Israel_Natufian	Morocco_Iberomaurusian	-	48	1150352	242.897	13	1.90753e-44	0.026	0.881	0.094	-	0.016	0.02	0.009	-
	3-way model	CIP	Iberia_ElMiron	Morocco_Iberomaurusian	Israel_Natufian	-	48	1150352	242.897	13	1.90753e-44	0.026	0.094	0.881	-	0.016	0.009	0.02	-
	3-way model	CIP	Czech_Vestonice16	Israel_Natufian	Morocco_Iberomaurusian	-	48	1150352	247.348	13	2.27453e-45	0.01	0.898	0.092	-	0.019	0.023	0.01	-
	3-way model	CIP	Czech_Vestonice16	Morocco_Iberomaurusian	Israel_Natufian	-	48	1150352	247.348	13	2.27453e-45	0.01	0.092	0.898	-	0.019	0.01	0.023	-
	3-way model	CIP	Belgium_UP_GoyetQ116_1_published	Israel_Natufian	Morocco_EN.SG	-	48	1150352	253.042	13	1.49436e-46	0.041	0.892	0.067	-	0.016	0.02	0.009	-
	3-way model	CIP	Belgium_UP_GoyetQ116_1_published	Morocco_EN.SG	Israel_Natufian	-	48	1150352	253.042	13	1.49436e-46	0.041	0.067	0.892	-	0.016	0.009	0.02	-
	3-way model	CIP	Germany_BellBeaker	Israel_Natufian	Morocco_EN.SG	-	48	1150352	253.151	13	1.41866e-46	0.098	0.81	0.092	-	0.023	0.031	0.011	-
	3-way model	CIP	Germany_BellBeaker	Morocco_EN.SG	Israel_Natufian	-	48	1150352	253.151	13	1.41866e-46	0.098	0.092	0.81	-	0.023	0.011	0.031	-
	3-way model	CIP	Iberia_ElMiron	Israel_Natufian	Morocco_EN.SG	-	48	1150352	263.973	13	7.96031e-49	0.035	0.897	0.068	-	0.017	0.022	0.009	-
	3-way model	CIP	Iberia_ElMiron	Morocco_EN.SG	Israel_Natufian	-	48	1150352	263.973	13	7.96031e-49	0.035	0.068	0.897	-	0.017	0.009	0.022	-
	3-way model	CIP	Czech_Vestonice16	Israel_Natufian	Morocco_EN.SG	-	48	1150352	269.67	13	5.18192e-50	0.019	0.916	0.065	-	0.02	0.025	0.01	-
	3-way model	CIP	Czech_Vestonice16	Morocco_EN.SG	Israel_Natufian	-	48	1150352	269.67	13	5.18192e-50	0.019	0.065	0.916	-	0.02	0.01	0.025	-
	3-way model	CIP	Israel_Natufian	Russia_Ust_Ishim.DG	Russia_HG_Karelia	-	48	1150352	286.369	13	1.70178e-53	0.919	0.074	0.007	-	0.024	0.04	0.021	-
	3-way model	CIP	Israel_Natufian	Russia_HG_Karelia	Russia_Ust_Ishim.DG	-	48	1150352	286.369	13	1.70178e-53	0.919	0.007	0.074	-	0.024	0.021	0.04	-
	3-way model	CIP	Israel_Natufian	Russia_Ust_Ishim.DG	Russia_MA1_HG.SG	-	48	1150352	295.21	13	2.41635e-55	0.909	0.073	0.018	-	0.046	0.103	0.06	-
	3-way model	CIP	Israel_Natufian	Russia_MA1_HG.SG	Russia_Ust_Ishim.DG	-	48	1150352	295.21	13	2.41635e-55	0.909	0.018	0.073	-	0.046	0.06	0.103	-
	3-way model	CIP	Europe_LBK	Ethiopia_4500BP_published.SG	Morocco_EN.SG	-	48	1150352	295.497	13	2.10467e-55	0.535	0.303	0.162	-	0.008	0.016	0.01	-
	3-way model	CIP	Europe_LBK	Morocco_EN.SG	Ethiopia_4500BP_published.SG	-	48	1150352	295.497	13	2.10467e-55	0.535	0.162	0.303	-	0.008	0.01	0.016	-
	3-way model	CIP	Anatolia_N	Ethiopia_4500BP_published.SG	Morocco_EN.SG	-	48	1150352	342.32	13	3.19674e-65	0.549	0.277	0.174	-	0.01	0.019	0.011	-
	3-way model	CIP	Anatolia_N	Morocco_EN.SG	Ethiopia_4500BP_published.SG	-	48	1150352	342.32	13	3.19674e-65	0.549	0.174	0.277	-	0.01	0.011	0.019	-
	3-way model	CIP	Europe_LBK	Ethiopia_4500BP_published.SG	Morocco_Iberomaurusian	-	48	1150352	353.547	13	1.39143e-67	0.533	0.315	0.152	-	0.009	0.016	0.01	-
	3-way model	CIP	Europe_LBK	Morocco_Iberomaurusian	Ethiopia_4500BP_published.SG	-	48	1150352	353.547	13	1.39143e-67	0.533	0.152	0.315	-	0.009	0.01	0.016	-
	3-way model	CIP	Ethiopia_4500BP_published.SG	Iberia_BellBeaker	Morocco_EN.SG	-	48	1150352	370.154	13	4.42889e-71	0.171	0.604	0.225	-	0.017	0.01	0.009	-
	3-way model	CIP	Ethiopia_4500BP_published.SG	Morocco_EN.SG	Iberia_BellBeaker	-	48	1150352	370.154	13	4.42889e-71	0.171	0.225	0.604	-	0.017	0.009	0.01	-
	3-way model	CIP	Iberia_EN	Iran_GanjDareh_N	Morocco_EN.SG	-	48	1150352	399.423	13	2.9606e-77	0.428	0.298	0.275	-	0.012	0.013	0.005	-
	3-way model	CIP	Iberia_EN	Morocco_EN.SG	Iran_GanjDareh_N	-	48	1150352	399.423	13	2.9606e-77	0.428	0.275	0.298	-	0.012	0.005	0.013	-
	3-way model	CIP	Anatolia_N	Russia_Ust_Ishim.DG	Morocco_EN.SG	-	48	1150352	403.271	13	4.5559e-78	0.481	0.286	0.233	-	0.009	0.012	0.006	-
	3-way model	CIP	Anatolia_N	Morocco_EN.SG	Russia_Ust_Ishim.DG	-	48	1150352	403.271	13	4.5559e-78	0.481	0.233	0.286	-	0.009	0.006	0.012	-
	3-way model	CIP	Anatolia_N	Ethiopia_4500BP_published.SG	Morocco_Iberomaurusian	-	48	1150352	411.632	13	7.7949e-80	0.547	0.29	0.163	-	0.011	0.021	0.012	-
	3-way model	CIP	Anatolia_N	Morocco_Iberomaurusian	Ethiopia_4500BP_published.SG	-	48	1150352	411.632	13	7.7949e-80	0.547	0.163	0.29	-	0.011	0.012	0.021	-
	3-way model	CIP	Iberia_EN	Russia_Ust_Ishim.DG	Morocco_EN.SG	-	48	1150352	411.856	13	6.99143e-80	0.484	0.27	0.246	-	0.01	0.013	0.006	-
	3-way model	CIP	Iberia_EN	Morocco_EN.SG	Russia_Ust_Ishim.DG	-	48	1150352	411.856	13	6.99143e-80	0.484	0.246	0.27	-	0.01	0.006	0.013	-
	3-way model	CIP	Europe_LBK	Russia_Ust_Ishim.DG	Morocco_EN.SG	-	48	1150352	429.639	13	1.21189e-83	0.463	0.302	0.235	-	0.009	0.012	0.006	-
	3-way model	CIP	Europe_LBK	Morocco_EN.SG	Russia_Ust_Ishim.DG	-	48	1150352	429.639	13	1.21189e-83	0.463	0.235	0.302	-	0.009	0.006	0.012	-
	3-way model	CIP	Ethiopia_4500BP_published.SG	Iberia_BellBeaker	Morocco_Iberomaurusian	-	48	1150352	442.762	13	2.01966e-86	0.176	0.609	0.215	-	0.018	0.011	0.01	-
	3-way model	CIP	Ethiopia_4500BP_published.SG	Morocco_Iberomaurusian	Iberia_BellBeaker	-	48	1150352	442.762	13	2.01966e-86	0.176	0.215	0.609	-	0.018	0.01	0.011	-
	3-way model	CIP	Iberia_EN	Iran_GanjDareh_N	Morocco_Iberomaurusian	-	48	1150352	466.901	13	1.54851e-91	0.428	0.313	0.259	-	0.012	0.013	0.005	-
	3-way model	CIP	Iberia_EN	Morocco_Iberomaurusian	Iran_GanjDareh_N	-	48	1150352	466.901	13	1.54851e-91	0.428	0.259	0.313	-	0.012	0.005	0.013	-
	3-way model	CIP	Anatolia_N	Russia_Ust_Ishim.DG	Morocco_Iberomaurusian	-	48	1150352	494.781	13	1.87814e-97	0.483	0.294	0.222	-	0.01	0.013	0.006	-
	3-way model	CIP	Anatolia_N	Morocco_Iberomaurusian	Russia_Ust_Ishim.DG	-	48	1150352	494.781	13	1.87814e-97	0.483	0.222	0.294	-	0.01	0.006	0.013	-
	3-way model	CIP	Iberia_EN	Russia_Ust_Ishim.DG	Morocco_Iberomaurusian	-	48	1150352	501.723	13	6.30129e-99	0.487	0.288	0.225	-	0.011	0.014	0.007	-
	3-way model	CIP	Iberia_EN	Morocco_Iberomaurusian	Russia_Ust_Ishim.DG	-	48	1150352	501.723	13	6.30129e-99	0.487	0.225	0.288	-	0.011	0.007	0.014	-
	3-way model	CIP	Anatolia_N	Iran_GanjDareh_N	Morocco_EN.SG	-	48	1150352	504.705	13	1.46576e-99	0.422	0.313	0.265	-	0.013	0.014	0.005	-
	3-way model	CIP	Anatolia_N	Morocco_EN.SG	Iran_GanjDareh_N	-	48	1150352	504.705	13	1.46576e-99	0.422	0.265	0.313	-	0.013	0.005	0.014	-
	3-way model	CIP	Europe_LBK	Russia_Ust_Ishim.DG	Morocco_Iberomaurusian	-	48	1150352	523.733	13	1.32505e-103	0.465	0.312	0.224	-	0.01	0.013	0.006	-
	3-way model	CIP	Europe_LBK	Morocco_Iberomaurusian	Russia_Ust_Ishim.DG	-	48	1150352	523.733	13	1.32505e-103	0.465	0.224	0.312	-	0.01	0.006	0.013	-
	3-way model	CIP	Europe_LBK	Iran_GanjDareh_N	Morocco_EN.SG	-	48	1150352	535.14	13	4.97251e-106	0.422	0.306	0.272	-	0.013	0.014	0.005	-
	3-way model	CIP	Europe_LBK	Morocco_EN.SG	Iran_GanjDareh_N	-	48	1150352	535.14	13	4.97251e-106	0.422	0.272	0.306	-	0.013	0.005	0.014	-
	3-way model	CIP	Anatolia_N	Iran_GanjDareh_N	Morocco_Iberomaurusian	-	48	1150352	578.193	13	3.40182e-115	0.431	0.313	0.256	-	0.013	0.015	0.005	-
	3-way model	CIP	Anatolia_N	Morocco_Iberomaurusian	Iran_GanjDareh_N	-	48	1150352	578.193	13	3.40182e-115	0.431	0.256	0.313	-	0.013	0.005	0.015	-
	3-way model	CIP	Europe_LBK	Iran_GanjDareh_N	Morocco_Iberomaurusian	-	48	1150352	638.642	13	4.38813e-128	0.428	0.313	0.259	-	0.013	0.016	0.005	-
	3-way model	CIP	Europe_LBK	Morocco_Iberomaurusian	Iran_GanjDareh_N	-	48	1150352	638.642	13	4.38813e-128	0.428	0.259	0.313	-	0.013	0.005	0.016	-
	3-way model	CIP	Anatolia_N	Ethiopia_4500BP_published.SG	Iberia_BellBeaker	-	48	1150352	666.277	13	5.52452e-134	0.425	0.556	0.019	-	0.042	0.012	0.046	-
	3-way model	CIP	Anatolia_N	Iberia_BellBeaker	Ethiopia_4500BP_published.SG	-	48	1150352	666.277	13	5.52452e-134	0.425	0.019	0.556	-	0.042	0.046	0.012	-
	3-way model	CIP	Anatolia_N	Morocco_EN.SG	Russia_Kostenki14.SG	-	48	1150352	682.207	13	2.18453e-137	0.483	0.262	0.255	-	0.012	0.006	0.015	-
	3-way model	CIP	Anatolia_N	Russia_Kostenki14.SG	Morocco_EN.SG	-	48	1150352	682.207	13	2.18453e-137	0.483	0.255	0.262	-	0.012	0.015	0.006	-
	3-way model	CIP	Anatolia_N	Morocco_EN.SG	Russia_MA1_HG.SG	-	48	1150352	713.106	13	5.43382e-144	0.534	0.277	0.189	-	0.008	0.006	0.01	-
	3-way model	CIP	Anatolia_N	Russia_MA1_HG.SG	Morocco_EN.SG	-	48	1150352	713.106	13	5.43382e-144	0.534	0.189	0.277	-	0.008	0.01	0.006	-
	3-way model	CIP	Iberia_EN	Morocco_EN.SG	Russia_MA1_HG.SG	-	48	1150352	725.325	13	1.32568e-146	0.549	0.292	0.159	-	0.008	0.006	0.01	-
	3-way model	CIP	Iberia_EN	Russia_MA1_HG.SG	Morocco_EN.SG	-	48	1150352	725.325	13	1.32568e-146	0.549	0.159	0.292	-	0.008	0.01	0.006	-
	3-way model	CIP	Iberia_EN	Morocco_EN.SG	Russia_Kostenki14.SG	-	48	1150352	728.808	13	2.3842e-147	0.497	0.281	0.222	-	0.014	0.006	0.017	-
	3-way model	CIP	Iberia_EN	Russia_Kostenki14.SG	Morocco_EN.SG	-	48	1150352	728.808	13	2.3842e-147	0.497	0.222	0.281	-	0.014	0.017	0.006	-
	3-way model	CIP	Europe_LBK	Russia_Kostenki14.SG	Morocco_EN.SG	-	48	1150352	738.498	13	2.01689e-149	0.453	0.284	0.262	-	0.013	0.016	0.006	-
	3-way model	CIP	Europe_LBK	Morocco_EN.SG	Russia_Kostenki14.SG	-	48	1150352	738.498	13	2.01689e-149	0.453	0.262	0.284	-	0.013	0.006	0.016	-
	3-way model	CIP	Anatolia_N	Morocco_Iberomaurusian	Russia_MA1_HG.SG	-	48	1150352	765.13	13	4.03711e-155	0.537	0.276	0.187	-	0.008	0.006	0.009	-
	3-way model	CIP	Anatolia_N	Russia_MA1_HG.SG	Morocco_Iberomaurusian	-	48	1150352	765.13	13	4.03711e-155	0.537	0.187	0.276	-	0.008	0.009	0.006	-
	3-way model	CIP	Europe_LBK	Morocco_EN.SG	Russia_MA1_HG.SG	-	48	1150352	794.237	13	2.36891e-161	0.522	0.283	0.195	-	0.008	0.006	0.01	-
	3-way model	CIP	Europe_LBK	Russia_MA1_HG.SG	Morocco_EN.SG	-	48	1150352	794.237	13	2.36891e-161	0.522	0.195	0.283	-	0.008	0.01	0.006	-
	3-way model	CIP	Iberia_EN	Morocco_Iberomaurusian	Russia_MA1_HG.SG	-	48	1150352	811.621	13	4.48011e-165	0.55	0.283	0.168	-	0.008	0.006	0.009	-
	3-way model	CIP	Iberia_EN	Russia_MA1_HG.SG	Morocco_Iberomaurusian	-	48	1150352	811.621	13	4.48011e-165	0.55	0.168	0.283	-	0.008	0.009	0.006	-
	3-way model	CIP	Iberia_BellBeaker	Morocco_EN.SG	Russia_Ust_Ishim.DG	-	48	1150352	821.773	13	2.99403e-167	0.504	0.259	0.237	-	0.021	0.009	0.027	-
	3-way model	CIP	Iberia_BellBeaker	Russia_Ust_Ishim.DG	Morocco_EN.SG	-	48	1150352	821.773	13	2.99403e-167	0.504	0.237	0.259	-	0.021	0.027	0.009	-
	3-way model	CIP	Anatolia_N	Russia_Kostenki14.SG	Morocco_Iberomaurusian	-	48	1150352	842.776	13	9.45888e-172	0.487	0.263	0.25	-	0.014	0.019	0.007	-
	3-way model	CIP	Anatolia_N	Morocco_Iberomaurusian	Russia_Kostenki14.SG	-	48	1150352	842.776	13	9.45888e-172	0.487	0.25	0.263	-	0.014	0.007	0.019	-
	3-way model	CIP	Iberia_EN	Morocco_EN.SG	Russia_EBA_Yamnaya_Samara	-	48	1150352	852.663	13	7.18814e-174	0.556	0.314	0.13	-	0.009	0.005	0.01	-
	3-way model	CIP	Iberia_EN	Russia_EBA_Yamnaya_Samara	Morocco_EN.SG	-	48	1150352	852.663	13	7.18814e-174	0.556	0.13	0.314	-	0.009	0.01	0.005	-
	3-way model	CIP	Europe_LBK	Morocco_Iberomaurusian	Russia_MA1_HG.SG	-	48	1150352	871.068	13	8.14404e-178	0.526	0.28	0.194	-	0.008	0.006	0.009	-
	3-way model	CIP	Europe_LBK	Russia_MA1_HG.SG	Morocco_Iberomaurusian	-	48	1150352	871.068	13	8.14404e-178	0.526	0.194	0.28	-	0.008	0.009	0.006	-
	3-way model	CIP	Iberia_BellBeaker	Morocco_EN.SG	Iran_GanjDareh_N	-	48	1150352	882.662	13	2.6591e-180	0.481	0.293	0.227	-	0.026	0.006	0.03	-
	3-way model	CIP	Iberia_BellBeaker	Iran_GanjDareh_N	Morocco_EN.SG	-	48	1150352	882.662	13	2.6591e-180	0.481	0.227	0.293	-	0.026	0.03	0.006	-
	3-way model	CIP	Europe_LBK	Russia_Kostenki14.SG	Morocco_Iberomaurusian	-	48	1150352	885.955	13	5.23142e-181	0.459	0.291	0.251	-	0.015	0.019	0.007	-
	3-way model	CIP	Europe_LBK	Morocco_Iberomaurusian	Russia_Kostenki14.SG	-	48	1150352	885.955	13	5.23142e-181	0.459	0.251	0.291	-	0.015	0.007	0.019	-
	3-way model	CIP	Iberia_EN	Morocco_EN.SG	Russia_HG_Karelia	-	48	1150352	890.449	13	5.68472e-182	0.569	0.317	0.115	-	0.009	0.005	0.009	-
	3-way model	CIP	Iberia_EN	Russia_HG_Karelia	Morocco_EN.SG	-	48	1150352	890.449	13	5.68472e-182	0.569	0.115	0.317	-	0.009	0.009	0.005	-
	3-way model	CIP	Iberia_EN	Morocco_Iberomaurusian	Russia_Kostenki14.SG	-	48	1150352	900.387	13	4.20008e-184	0.503	0.262	0.235	-	0.017	0.008	0.022	-
	3-way model	CIP	Iberia_EN	Russia_Kostenki14.SG	Morocco_Iberomaurusian	-	48	1150352	900.387	13	4.20008e-184	0.503	0.235	0.262	-	0.017	0.022	0.008	-
	3-way model	CIP	Germany_BellBeaker	Iberia_EN	Morocco_EN.SG	-	48	1150352	907.728	13	1.11849e-185	0.237	0.447	0.316	-	0.017	0.016	0.005	-
	3-way model	CIP	Germany_BellBeaker	Morocco_EN.SG	Iberia_EN	-	48	1150352	907.728	13	1.11849e-185	0.237	0.316	0.447	-	0.017	0.005	0.016	-
	3-way model	CIP	Anatolia_N	Morocco_EN.SG	Russia_EBA_Yamnaya_Samara	-	48	1150352	913.168	13	7.61322e-187	0.541	0.303	0.156	-	0.009	0.005	0.009	-
	3-way model	CIP	Anatolia_N	Russia_EBA_Yamnaya_Samara	Morocco_EN.SG	-	48	1150352	913.168	13	7.61322e-187	0.541	0.156	0.303	-	0.009	0.009	0.005	-
	3-way model	CIP	Anatolia_N	Czech_Vestonice16	Morocco_EN.SG	-	48	1150352	919.357	13	3.57764e-188	0.449	0.286	0.265	-	0.02	0.026	0.008	-
	3-way model	CIP	Anatolia_N	Morocco_EN.SG	Czech_Vestonice16	-	48	1150352	919.357	13	3.57764e-188	0.449	0.265	0.286	-	0.02	0.008	0.026	-
	3-way model	CIP	Anatolia_N	Morocco_EN.SG	Russia_HG_Karelia	-	48	1150352	928.868	13	3.25755e-190	0.558	0.304	0.138	-	0.009	0.005	0.01	-
	3-way model	CIP	Anatolia_N	Russia_HG_Karelia	Morocco_EN.SG	-	48	1150352	928.868	13	3.25755e-190	0.558	0.138	0.304	-	0.009	0.01	0.005	-
	3-way model	CIP	Anatolia_N	Morocco_EN.SG	Germany_BellBeaker	-	48	1150352	941.312	13	6.95745e-193	0.42	0.308	0.272	-	0.014	0.005	0.015	-
	3-way model	CIP	Anatolia_N	Germany_BellBeaker	Morocco_EN.SG	-	48	1150352	941.312	13	6.95745e-193	0.42	0.272	0.308	-	0.014	0.015	0.005	-
	3-way model	CIP	Iberia_BellBeaker	Morocco_Iberomaurusian	Russia_Ust_Ishim.DG	-	48	1150352	943.288	13	2.62038e-193	0.518	0.247	0.235	-	0.034	0.015	0.047	-
	3-way model	CIP	Iberia_BellBeaker	Russia_Ust_Ishim.DG	Morocco_Iberomaurusian	-	48	1150352	943.288	13	2.62038e-193	0.518	0.235	0.247	-	0.034	0.047	0.015	-
	3-way model	CIP	Iberia_EN	Morocco_Iberomaurusian	Russia_EBA_Yamnaya_Samara	-	48	1150352	944.84	13	1.21701e-193	0.557	0.308	0.135	-	0.009	0.006	0.01	-
	3-way model	CIP	Iberia_EN	Russia_EBA_Yamnaya_Samara	Morocco_Iberomaurusian	-	48	1150352	944.84	13	1.21701e-193	0.557	0.135	0.308	-	0.009	0.01	0.006	-
	3-way model	CIP	Anatolia_N	Czech_Vestonice16	Morocco_Iberomaurusian	-	48	1150352	956.645	13	3.5599e-196	0.45	0.282	0.268	-	0.018	0.023	0.007	-
	3-way model	CIP	Anatolia_N	Morocco_Iberomaurusian	Czech_Vestonice16	-	48	1150352	956.645	13	3.5599e-196	0.45	0.268	0.282	-	0.018	0.007	0.023	-
	3-way model	CIP	Anatolia_N	Morocco_Iberomaurusian	Russia_EBA_Yamnaya_Samara	-	48	1150352	963.489	13	1.20886e-197	0.549	0.301	0.15	-	0.009	0.005	0.009	-
	3-way model	CIP	Anatolia_N	Russia_EBA_Yamnaya_Samara	Morocco_Iberomaurusian	-	48	1150352	963.489	13	1.20886e-197	0.549	0.15	0.301	-	0.009	0.009	0.005	-
	3-way model	CIP	Iberia_BellBeaker	Morocco_Iberomaurusian	Iran_GanjDareh_N	-	48	1150352	969.503	13	6.18297e-199	0.527	0.285	0.188	-	0.025	0.007	0.03	-
	3-way model	CIP	Iberia_BellBeaker	Iran_GanjDareh_N	Morocco_Iberomaurusian	-	48	1150352	969.503	13	6.18297e-199	0.527	0.188	0.285	-	0.025	0.03	0.007	-
	3-way model	CIP	Anatolia_N	Morocco_Iberomaurusian	Germany_BellBeaker	-	48	1150352	976.115	13	2.35288e-200	0.424	0.305	0.271	-	0.014	0.005	0.015	-
	3-way model	CIP	Anatolia_N	Germany_BellBeaker	Morocco_Iberomaurusian	-	48	1150352	976.115	13	2.35288e-200	0.424	0.271	0.305	-	0.014	0.015	0.005	-
	3-way model	CIP	Czech_Vestonice16	Iberia_EN	Morocco_EN.SG	-	48	1150352	981.222	13	1.88374e-201	0.228	0.481	0.291	-	0.04	0.031	0.011	-
	3-way model	CIP	Czech_Vestonice16	Morocco_EN.SG	Iberia_EN	-	48	1150352	981.222	13	1.88374e-201	0.228	0.291	0.481	-	0.04	0.011	0.031	-
	3-way model	CIP	Europe_LBK	Morocco_EN.SG	Germany_BellBeaker	-	48	1150352	984.914	13	3.03544e-202	0.411	0.313	0.276	-	0.014	0.005	0.015	-
	3-way model	CIP	Europe_LBK	Germany_BellBeaker	Morocco_EN.SG	-	48	1150352	984.914	13	3.03544e-202	0.411	0.276	0.313	-	0.014	0.015	0.005	-
	3-way model	CIP	Anatolia_N	Morocco_Iberomaurusian	Russia_HG_Karelia	-	48	1150352	993.163	13	5.1387e-204	0.561	0.303	0.136	-	0.009	0.006	0.01	-
	3-way model	CIP	Anatolia_N	Russia_HG_Karelia	Morocco_Iberomaurusian	-	48	1150352	993.163	13	5.1387e-204	0.561	0.136	0.303	-	0.009	0.01	0.006	-
	3-way model	CIP	Germany_BellBeaker	Iberia_EN	Morocco_Iberomaurusian	-	48	1150352	994.769	13	2.32335e-204	0.255	0.435	0.31	-	0.016	0.015	0.005	-
	3-way model	CIP	Germany_BellBeaker	Morocco_Iberomaurusian	Iberia_EN	-	48	1150352	994.769	13	2.32335e-204	0.255	0.31	0.435	-	0.016	0.005	0.015	-
	3-way model	CIP	Europe_LBK	Morocco_EN.SG	Russia_EBA_Yamnaya_Samara	-	48	1150352	1000.28	13	1.5249e-205	0.534	0.313	0.153	-	0.009	0.005	0.009	-
	3-way model	CIP	Europe_LBK	Russia_EBA_Yamnaya_Samara	Morocco_EN.SG	-	48	1150352	1000.28	13	1.5249e-205	0.534	0.153	0.313	-	0.009	0.009	0.005	-
	3-way model	CIP	Europe_LBK	Czech_Vestonice16	Morocco_EN.SG	-	48	1150352	1005.61	13	1.09195e-206	0.397	0.342	0.261	-	0.022	0.029	0.009	-
	3-way model	CIP	Europe_LBK	Morocco_EN.SG	Czech_Vestonice16	-	48	1150352	1005.61	13	1.09195e-206	0.397	0.261	0.342	-	0.022	0.009	0.029	-
	3-way model	CIP	Iberia_EN	Morocco_Iberomaurusian	Russia_HG_Karelia	-	48	1150352	1007.15	13	5.09665e-207	0.569	0.311	0.12	-	0.009	0.006	0.009	-
	3-way model	CIP	Iberia_EN	Russia_HG_Karelia	Morocco_Iberomaurusian	-	48	1150352	1007.15	13	5.09665e-207	0.569	0.12	0.311	-	0.009	0.009	0.006	-
	3-way model	CIP	Iberia_BellBeaker	Morocco_EN.SG	Russia_Kostenki14.SG	-	48	1150352	1032.52	13	1.81274e-212	0.554	0.296	0.15	-	0.033	0.01	0.041	-
	3-way model	CIP	Iberia_BellBeaker	Russia_Kostenki14.SG	Morocco_EN.SG	-	48	1150352	1032.52	13	1.81274e-212	0.554	0.15	0.296	-	0.033	0.041	0.01	-
	3-way model	CIP	Europe_LBK	Czech_Vestonice16	Morocco_Iberomaurusian	-	48	1150352	1034.98	13	5.35277e-213	0.407	0.324	0.269	-	0.018	0.024	0.008	-
	3-way model	CIP	Europe_LBK	Morocco_Iberomaurusian	Czech_Vestonice16	-	48	1150352	1034.98	13	5.35277e-213	0.407	0.269	0.324	-	0.018	0.008	0.024	-
	3-way model	CIP	Europe_LBK	Morocco_EN.SG	Russia_HG_Karelia	-	48	1150352	1035.58	13	3.98199e-213	0.55	0.315	0.134	-	0.009	0.006	0.01	-
	3-way model	CIP	Europe_LBK	Russia_HG_Karelia	Morocco_EN.SG	-	48	1150352	1035.58	13	3.98199e-213	0.55	0.134	0.315	-	0.009	0.01	0.006	-
	3-way model	CIP	Anatolia_N	Morocco_EN.SG	Belgium_UP_GoyetQ116_1_published	-	48	1150352	1039.26	13	6.44094e-214	0.477	0.262	0.261	-	0.043	0.018	0.06	-
	3-way model	CIP	Anatolia_N	Belgium_UP_GoyetQ116_1_published	Morocco_EN.SG	-	48	1150352	1039.26	13	6.44094e-214	0.477	0.261	0.262	-	0.043	0.06	0.018	-
	3-way model	CIP	Czech_Vestonice16	Iberia_EN	Morocco_Iberomaurusian	-	48	1150352	1049.13	13	4.88203e-216	0.261	0.459	0.28	-	0.03	0.024	0.009	-
	3-way model	CIP	Czech_Vestonice16	Morocco_Iberomaurusian	Iberia_EN	-	48	1150352	1049.13	13	4.88203e-216	0.261	0.28	0.459	-	0.03	0.009	0.024	-
	3-way model	CIP	Belgium_UP_GoyetQ116_1_published	Iberia_EN	Morocco_EN.SG	-	48	1150352	1050.12	13	2.99896e-216	0.138	0.559	0.304	-	0.035	0.026	0.01	-
	3-way model	CIP	Belgium_UP_GoyetQ116_1_published	Morocco_EN.SG	Iberia_EN	-	48	1150352	1050.12	13	2.99896e-216	0.138	0.304	0.559	-	0.035	0.01	0.026	-
	3-way model	CIP	Europe_LBK	Morocco_Iberomaurusian	Germany_BellBeaker	-	48	1150352	1065.28	13	1.65247e-219	0.418	0.309	0.272	-	0.014	0.005	0.015	-
	3-way model	CIP	Europe_LBK	Germany_BellBeaker	Morocco_Iberomaurusian	-	48	1150352	1065.28	13	1.65247e-219	0.418	0.272	0.309	-	0.014	0.015	0.005	-
	3-way model	CIP	Iberia_BellBeaker	Morocco_EN.SG	Russia_MA1_HG.SG	-	48	1150352	1080.55	13	8.65248e-223	0.672	0.326	0.002	-	0.014	0.006	0.015	-
	3-way model	CIP	Iberia_BellBeaker	Russia_MA1_HG.SG	Morocco_EN.SG	-	48	1150352	1080.55	13	8.65248e-223	0.672	0.002	0.326	-	0.014	0.015	0.006	-
	3-way model	CIP	Anatolia_N	Iberia_BellBeaker	Morocco_EN.SG	-	48	1150352	1085.79	13	6.4443e-224	0.134	0.541	0.325	-	0.053	0.055	0.006	-
	3-way model	CIP	Anatolia_N	Morocco_EN.SG	Iberia_BellBeaker	-	48	1150352	1085.79	13	6.4443e-224	0.134	0.325	0.541	-	0.053	0.006	0.055	-
	3-way model	CIP	Europe_LBK	Morocco_Iberomaurusian	Russia_EBA_Yamnaya_Samara	-	48	1150352	1098.39	13	1.2622e-226	0.544	0.309	0.147	-	0.009	0.005	0.01	-
	3-way model	CIP	Europe_LBK	Russia_EBA_Yamnaya_Samara	Morocco_Iberomaurusian	-	48	1150352	1098.39	13	1.2622e-226	0.544	0.147	0.309	-	0.009	0.01	0.005	-
	3-way model	CIP	Iberia_ElMiron	Iberia_EN	Morocco_EN.SG	-	48	1150352	1103.53	13	9.93836e-228	0.071	0.605	0.324	-	0.019	0.017	0.006	-
	3-way model	CIP	Iberia_ElMiron	Morocco_EN.SG	Iberia_EN	-	48	1150352	1103.53	13	9.93836e-228	0.071	0.324	0.605	-	0.019	0.006	0.017	-
	3-way model	CIP	Iberia_BellBeaker	Morocco_Iberomaurusian	Russia_Kostenki14.SG	-	48	1150352	1109.47	13	5.23947e-229	0.666	0.318	0.016	-	0.028	0.01	0.035	-
	3-way model	CIP	Iberia_BellBeaker	Russia_Kostenki14.SG	Morocco_Iberomaurusian	-	48	1150352	1109.47	13	5.23947e-229	0.666	0.016	0.318	-	0.028	0.035	0.01	-
	3-way model	CIP	Anatolia_N	Iberia_BellBeaker	Morocco_Iberomaurusian	-	48	1150352	1116.88	13	1.3397e-230	0.088	0.59	0.322	-	0.05	0.052	0.006	-
	3-way model	CIP	Anatolia_N	Morocco_Iberomaurusian	Iberia_BellBeaker	-	48	1150352	1116.88	13	1.3397e-230	0.088	0.322	0.59	-	0.05	0.006	0.052	-
	3-way model	CIP	Anatolia_N	Belgium_UP_GoyetQ116_1_published	Morocco_Iberomaurusian	-	48	1150352	1137.89	13	4.05843e-235	0.449	0.303	0.248	-	0.058	0.082	0.025	-
	3-way model	CIP	Anatolia_N	Morocco_Iberomaurusian	Belgium_UP_GoyetQ116_1_published	-	48	1150352	1137.89	13	4.05843e-235	0.449	0.248	0.303	-	0.058	0.025	0.082	-
	3-way model	CIP	Europe_LBK	Morocco_Iberomaurusian	Russia_HG_Karelia	-	48	1150352	1138.9	13	2.45587e-235	0.556	0.311	0.133	-	0.009	0.006	0.01	-
	3-way model	CIP	Europe_LBK	Russia_HG_Karelia	Morocco_Iberomaurusian	-	48	1150352	1138.9	13	2.45587e-235	0.556	0.133	0.311	-	0.009	0.01	0.006	-
	3-way model	CIP	Europe_LBK	Belgium_UP_GoyetQ116_1_published	Morocco_EN.SG	-	48	1150352	1144.65	13	1.42903e-236	0.412	0.344	0.244	-	0.038	0.052	0.015	-
	3-way model	CIP	Europe_LBK	Morocco_EN.SG	Belgium_UP_GoyetQ116_1_published	-	48	1150352	1144.65	13	1.42903e-236	0.412	0.244	0.344	-	0.038	0.015	0.052	-
	3-way model	CIP	Anatolia_N	Morocco_EN.SG	Iberia_ElMiron	-	48	1150352	1150.39	13	8.3159e-238	0.464	0.294	0.242	-	0.048	0.013	0.059	-
	3-way model	CIP	Anatolia_N	Iberia_ElMiron	Morocco_EN.SG	-	48	1150352	1150.39	13	8.3159e-238	0.464	0.242	0.294	-	0.048	0.059	0.013	-
	3-way model	CIP	Belgium_UP_GoyetQ116_1_published	Iberia_EN	Morocco_Iberomaurusian	-	48	1150352	1155.82	13	5.66331e-239	0.146	0.555	0.299	-	0.038	0.028	0.012	-
	3-way model	CIP	Belgium_UP_GoyetQ116_1_published	Morocco_Iberomaurusian	Iberia_EN	-	48	1150352	1155.82	13	5.66331e-239	0.146	0.299	0.555	-	0.038	0.012	0.028	-
	3-way model	CIP	Europe_LBK	Belgium_UP_GoyetQ116_1_published	Morocco_Iberomaurusian	-	48	1150352	1199.8	13	1.95201e-248	0.418	0.335	0.247	-	0.033	0.046	0.015	-
	3-way model	CIP	Europe_LBK	Morocco_Iberomaurusian	Belgium_UP_GoyetQ116_1_published	-	48	1150352	1199.8	13	1.95201e-248	0.418	0.247	0.335	-	0.033	0.015	0.046	-
	3-way model	CIP	Europe_LBK	Morocco_EN.SG	Iberia_ElMiron	-	48	1150352	1248.93	13	5.21718e-259	0.45	0.3	0.251	-	0.076	0.019	0.094	-
	3-way model	CIP	Europe_LBK	Iberia_ElMiron	Morocco_EN.SG	-	48	1150352	1248.93	13	5.21718e-259	0.45	0.251	0.3	-	0.076	0.094	0.019	-
	3-way model	CIP	Iberia_ElMiron	Iberia_EN	Morocco_Iberomaurusian	-	48	1150352	1268.78	13	2.7943e-263	0.047	0.628	0.325	-	0.022	0.019	0.007	-
	3-way model	CIP	Iberia_ElMiron	Morocco_Iberomaurusian	Iberia_EN	-	48	1150352	1268.78	13	2.7943e-263	0.047	0.325	0.628	-	0.022	0.007	0.019	-
	3-way model	CIP	Anatolia_N	Morocco_Iberomaurusian	Iberia_ElMiron	-	48	1150352	1289.84	13	8.16288e-268	0.459	0.292	0.249	-	0.105	0.027	0.132	-
	3-way model	CIP	Anatolia_N	Iberia_ElMiron	Morocco_Iberomaurusian	-	48	1150352	1289.84	13	8.16288e-268	0.459	0.249	0.292	-	0.105	0.132	0.027	-
	3-way model	CIP	Europe_LBK	Morocco_Iberomaurusian	Iberia_ElMiron	-	48	1150352	1413.29	13	2.09922e-294	0.448	0.297	0.254	-	0.169	0.044	0.212	-
	3-way model	CIP	Europe_LBK	Iberia_ElMiron	Morocco_Iberomaurusian	-	48	1150352	1413.29	13	2.09922e-294	0.448	0.254	0.297	-	0.169	0.212	0.044	-
	4-way model	CIP	Morocco_EN.SG	Morocco_LN.SG	Germany_BellBeaker	Ethiopia_4500BP_published.SG	48	1150352	11.055	11	0.438659	0.069	0.733	0.134	0.064	0.01	0.022	0.018	0.013
	4-way model	CIP	Morocco_EN.SG	Morocco_LN.SG	Russia_EBA_Yamnaya_Samara	Ethiopia_4500BP_published.SG	48	1150352	11.26	11	0.421753	0.051	0.833	0.071	0.045	0.009	0.015	0.012	0.016
	4-way model	CIP	Morocco_Iberomaurusian	Morocco_LN.SG	Germany_BellBeaker	Ethiopia_4500BP_published.SG	48	1150352	12.396	11	0.334615	0.059	0.744	0.133	0.064	0.012	0.022	0.018	0.014
	4-way model	CIP	Morocco_Iberomaurusian	Morocco_LN.SG	Russia_EBA_Yamnaya_Samara	Ethiopia_4500BP_published.SG	48	1150352	13.162	11	0.282852	0.039	0.842	0.073	0.046	0.011	0.015	0.012	0.017
	4-way model	CIP	Morocco_EN.SG	Morocco_LN.SG	Russia_HG_Karelia	Ethiopia_4500BP_published.SG	48	1150352	16.682	11	0.117647	0.049	0.845	0.064	0.043	0.009	0.013	0.009	0.016
	4-way model	CIP	Morocco_Iberomaurusian	Morocco_LN.SG	Russia_HG_Karelia	Ethiopia_4500BP_published.SG	48	1150352	18.263	11	0.0756829	0.037	0.854	0.064	0.045	0.011	0.013	0.009	0.017
	4-way model	CIP	Morocco_EN.SG	Morocco_LN.SG	Russia_MA1_HG.SG	Ethiopia_4500BP_published.SG	48	1150352	26.07	11	0.00633671	0.053	0.866	0.071	0.009	0.01	0.012	0.012	0.021
	4-way model	CIP	Morocco_Iberomaurusian	Morocco_LN.SG	Russia_MA1_HG.SG	Ethiopia_4500BP_published.SG	48	1150352	27.237	11	0.00423043	0.041	0.876	0.073	0.01	0.012	0.013	0.012	0.022
	4-way model	CIP	Morocco_LN.SG	Russia_HG_Karelia	Russia_EBA_Yamnaya_Samara	Ethiopia_4500BP_published.SG	48	1150352	32.464	11	0.000642252	0.878	0.018	0.006	0.098	0.016	0.04	0.045	0.013
	4-way model	CIP	Morocco_LN.SG	Germany_BellBeaker	Iran_GanjDareh_N	Ethiopia_4500BP_published.SG	48	1150352	49.481	11	7.75657e-07	0.844	0.029	0.012	0.115	0.034	0.07	0.073	0.034
	4-way model	CIP	Morocco_LN.SG	Iran_GanjDareh_N	Russia_MA1_HG.SG	Ethiopia_4500BP_published.SG	48	1150352	49.783	11	6.84643e-07	0.865	0.022	0.017	0.096	0.027	0.038	0.025	0.018
	4-way model	CIP	Morocco_EN.SG	Morocco_LN.SG	Iberia_BellBeaker	Ethiopia_4500BP_published.SG	48	1150352	51.626	11	3.18572e-07	0.059	0.707	0.129	0.104	0.015	0.052	0.037	0.013
	4-way model	CIP	Morocco_Iberomaurusian	Morocco_LN.SG	Iberia_BellBeaker	Ethiopia_4500BP_published.SG	48	1150352	51.888	11	2.8567e-07	0.048	0.719	0.128	0.105	0.016	0.05	0.036	0.013
	4-way model	CIP	Morocco_EN.SG	Morocco_LN.SG	Russia_Ust_Ishim.DG	Ethiopia_4500BP_published.SG	48	1150352	52.705	11	2.0308e-07	0.01	0.866	0.009	0.114	0.034	0.015	0.07	0.105
	4-way model	CIP	Morocco_EN.SG	Morocco_LN.SG	Russia_Kostenki14.SG	Ethiopia_4500BP_published.SG	48	1150352	53.422	11	1.50437e-07	0.027	0.871	0.032	0.07	0.015	0.014	0.023	0.032
	4-way model	CIP	Morocco_Iberomaurusian	Morocco_LN.SG	Russia_Kostenki14.SG	Ethiopia_4500BP_published.SG	48	1150352	54.792	11	8.45945e-08	0.015	0.879	0.029	0.077	0.015	0.014	0.022	0.032
	4-way model	CIP	Morocco_Iberomaurusian	Morocco_LN.SG	Russia_Ust_Ishim.DG	Ethiopia_4500BP_published.SG	48	1150352	55.318	11	6.77667e-08	0.005	0.872	0.021	0.103	0.032	0.016	0.068	0.104
	4-way model	CIP	Morocco_EN.SG	Morocco_LN.SG	Belgium_UP_GoyetQ116_1_published	Ethiopia_4500BP_published.SG	48	1150352	56.186	11	4.69647e-08	0.019	0.879	0.013	0.089	0.01	0.014	0.016	0.022
	4-way model	CIP	Morocco_Iberomaurusian	Morocco_LN.SG	Belgium_UP_GoyetQ116_1_published	Ethiopia_4500BP_published.SG	48	1150352	57.13	11	3.14903e-08	0.008	0.886	0.013	0.093	0.012	0.015	0.015	0.022
	4-way model	CIP	Morocco_EN.SG	Morocco_LN.SG	Czech_Vestonice16	Ethiopia_4500BP_published.SG	48	1150352	57.553	11	2.63089e-08	0.018	0.879	0.012	0.09	0.011	0.015	0.018	0.022
	4-way model	CIP	Morocco_EN.SG	Morocco_LN.SG	Iberia_ElMiron	Ethiopia_4500BP_published.SG	48	1150352	58.21	11	1.98984e-08	0.021	0.873	0.018	0.088	0.01	0.016	0.015	0.018
	4-way model	CIP	Morocco_Iberomaurusian	Morocco_LN.SG	Czech_Vestonice16	Ethiopia_4500BP_published.SG	48	1150352	58.226	11	1.97622e-08	0.007	0.886	0.014	0.094	0.013	0.016	0.018	0.023
	4-way model	CIP	Morocco_Iberomaurusian	Morocco_LN.SG	Iberia_ElMiron	Ethiopia_4500BP_published.SG	48	1150352	58.966	11	1.44194e-08	0.008	0.879	0.018	0.094	0.012	0.016	0.014	0.018
	4-way model	CIP	Morocco_EN.SG	Israel_Natufian	Germany_BellBeaker	Ethiopia_4500BP_published.SG	48	1150352	66.147	11	6.55288e-10	0.114	0.651	0.199	0.036	0.011	0.022	0.019	0.017
	4-way model	CIP	Morocco_Iberomaurusian	Israel_Natufian	Germany_BellBeaker	Ethiopia_4500BP_published.SG	48	1150352	82.028	11	5.97422e-13	0.118	0.669	0.187	0.026	0.011	0.022	0.019	0.018
	4-way model	CIP	Morocco_EN.SG	Israel_Natufian	Russia_HG_Karelia	Ethiopia_4500BP_published.SG	48	1150352	82.037	11	5.94989e-13	0.081	0.823	0.079	0.017	0.011	0.015	0.011	0.022
	4-way model	CIP	Morocco_EN.SG	Iberia_EN	Iran_GanjDareh_N	Ethiopia_4500BP_published.SG	48	1150352	82.962	11	3.93634e-13	0.249	0.48	0.192	0.079	0.009	0.01	0.017	0.02
	4-way model	CIP	Morocco_EN.SG	Israel_Natufian	Russia_EBA_Yamnaya_Samara	Ethiopia_4500BP_published.SG	48	1150352	83.062	11	3.76398e-13	0.084	0.798	0.096	0.021	0.012	0.017	0.014	0.021
	4-way model	CIP	Morocco_Iberomaurusian	Israel_Natufian	Russia_HG_Karelia	Ethiopia_4500BP_published.SG	48	1150352	90.38	11	1.40426e-14	0.09	0.828	0.077	0.006	0.012	0.016	0.011	0.023
	4-way model	CIP	Morocco_Iberomaurusian	Israel_Natufian	Russia_EBA_Yamnaya_Samara	Ethiopia_4500BP_published.SG	48	1150352	93.102	11	4.10238e-15	0.092	0.803	0.092	0.012	0.012	0.016	0.014	0.022
	4-way model	CIP	Morocco_EN.SG	Iberia_EN	Russia_EBA_Yamnaya_Samara	Ethiopia_4500BP_published.SG	48	1150352	101.939	11	7.37227e-17	0.213	0.526	0.066	0.194	0.008	0.008	0.01	0.014
	4-way model	CIP	Morocco_EN.SG	Israel_Natufian	Iberia_BellBeaker	Ethiopia_4500BP_published.SG	48	1150352	109.398	11	2.41632e-18	0.107	0.549	0.226	0.117	0.013	0.05	0.036	0.014
	4-way model	CIP	Morocco_EN.SG	Iberia_EN	Germany_BellBeaker	Ethiopia_4500BP_published.SG	48	1150352	117.239	11	6.50431e-20	0.215	0.45	0.146	0.189	0.008	0.012	0.016	0.014
	4-way model	CIP	Morocco_Iberomaurusian	Israel_Natufian	Iberia_BellBeaker	Ethiopia_4500BP_published.SG	48	1150352	124.777	11	1.97768e-21	0.102	0.607	0.189	0.102	0.013	0.054	0.04	0.015
	4-way model	CIP	Morocco_EN.SG	Israel_Natufian	Belgium_UP_GoyetQ116_1_published	Ethiopia_4500BP_published.SG	48	1150352	136.535	11	8.24398e-24	0.044	0.85	0.025	0.081	0.013	0.018	0.021	0.029
	4-way model	CIP	Morocco_EN.SG	Israel_Natufian	Russia_Kostenki14.SG	Ethiopia_4500BP_published.SG	48	1150352	141.106	11	9.7002e-25	0.059	0.839	0.053	0.048	0.019	0.018	0.031	0.042
	4-way model	CIP	Morocco_Iberomaurusian	Iberia_EN	Iran_GanjDareh_N	Ethiopia_4500BP_published.SG	48	1150352	141.595	11	7.71607e-25	0.229	0.49	0.19	0.092	0.011	0.01	0.02	0.026
	4-way model	CIP	Morocco_Iberomaurusian	Israel_Natufian	Belgium_UP_GoyetQ116_1_published	Ethiopia_4500BP_published.SG	48	1150352	141.881	11	6.74859e-25	0.059	0.85	0.018	0.074	0.014	0.018	0.021	0.03
	4-way model	CIP	Morocco_EN.SG	Israel_Natufian	Iberia_ElMiron	Ethiopia_4500BP_published.SG	48	1150352	142.482	11	5.08978e-25	0.051	0.831	0.044	0.074	0.012	0.019	0.017	0.022
	4-way model	CIP	Anatolia_N	Morocco_EN.SG	Germany_BellBeaker	Ethiopia_4500BP_published.SG	48	1150352	142.565	11	4.89653e-25	0.417	0.214	0.199	0.17	0.011	0.008	0.014	0.014
	4-way model	CIP	Morocco_EN.SG	Iberia_EN	Russia_HG_Karelia	Ethiopia_4500BP_published.SG	48	1150352	143.978	11	2.52359e-25	0.211	0.532	0.056	0.201	0.009	0.007	0.008	0.015
	4-way model	CIP	Anatolia_N	Morocco_EN.SG	Iberia_BellBeaker	Ethiopia_4500BP_published.SG	48	1150352	146.404	11	8.0785e-26	0.282	0.2	0.305	0.214	0.019	0.008	0.021	0.012
	4-way model	CIP	Europe_LBK	Germany_BellBeaker	Morocco_EN.SG	Ethiopia_4500BP_published.SG	48	1150352	148.627	11	2.84223e-26	0.42	0.183	0.208	0.188	0.011	0.015	0.008	0.015
	4-way model	CIP	Morocco_Iberomaurusian	Russia_EBA_Yamnaya_Samara	Iberia_EN	Ethiopia_4500BP_published.SG	48	1150352	149.247	11	2.12384e-26	0.191	0.058	0.54	0.21	0.009	0.01	0.008	0.015
	4-way model	CIP	Morocco_Iberomaurusian	Russia_Kostenki14.SG	Israel_Natufian	Ethiopia_4500BP_published.SG	48	1150352	149.372	11	2.00266e-26	0.067	0.036	0.843	0.054	0.018	0.03	0.018	0.042
	4-way model	CIP	Morocco_EN.SG	Czech_Vestonice16	Israel_Natufian	Ethiopia_4500BP_published.SG	48	1150352	150.006	11	1.48598e-26	0.037	0.006	0.861	0.096	0.015	0.024	0.02	0.03
	4-way model	CIP	Morocco_Iberomaurusian	Iberia_ElMiron	Israel_Natufian	Ethiopia_4500BP_published.SG	48	1150352	150.448	11	1.2074e-26	0.065	0.037	0.834	0.064	0.012	0.017	0.019	0.023
	4-way model	CIP	Morocco_EN.SG	Russia_MA1_HG.SG	Iberia_EN	Ethiopia_4500BP_published.SG	48	1150352	162.514	11	4.07769e-29	0.218	0.066	0.539	0.177	0.01	0.011	0.007	0.021
	4-way model	CIP	Europe_LBK	Morocco_EN.SG	Iberia_BellBeaker	Ethiopia_4500BP_published.SG	48	1150352	166.552	11	6.04059e-30	0.296	0.192	0.276	0.236	0.023	0.008	0.026	0.013
	4-way model	CIP	Anatolia_N	Morocco_EN.SG	Iran_GanjDareh_N	Ethiopia_4500BP_published.SG	48	1150352	196.106	11	0	0.475	0.24	0.204	0.081	0.01	0.012	0.02	0.027
	4-way model	CIP	Anatolia_N	Morocco_EN.SG	Russia_Kostenki14.SG	Ethiopia_4500BP_published.SG	48	1150352	312.23	11	0	0.535	0.245	0.129	0.091	0.011	0.048	0.085	0.124
	4-way model	CIP	Anatolia_N	Morocco_Iberomaurusian	Iran_GanjDareh_N	Ethiopia_4500BP_published.SG	48	1150352	285.811	11	0	0.483	0.223	0.196	0.098	0.011	0.016	0.027	0.04
	4-way model	CIP	Anatolia_N	Morocco_EN.SG	Russia_MA1_HG.SG	Ethiopia_4500BP_published.SG	48	1150352	206.429	11	0	0.539	0.236	0.117	0.108	0.007	0.011	0.012	0.023
	4-way model	CIP	Anatolia_N	Morocco_Iberomaurusian	Russia_MA1_HG.SG	Ethiopia_4500BP_published.SG	48	1150352	293.795	11	0	0.546	0.224	0.112	0.119	0.008	0.012	0.013	0.026
	4-way model	CIP	Europe_LBK	Morocco_EN.SG	Iran_GanjDareh_N	Ethiopia_4500BP_published.SG	48	1150352	211.789	11	0	0.479	0.228	0.169	0.124	0.01	0.014	0.022	0.031
	4-way model	CIP	Anatolia_N	Morocco_EN.SG	Russia_EBA_Yamnaya_Samara	Ethiopia_4500BP_published.SG	48	1150352	177.278	11	0	0.512	0.216	0.107	0.164	0.008	0.008	0.009	0.015
	4-way model	CIP	Europe_LBK	Morocco_EN.SG	Russia_MA1_HG.SG	Ethiopia_4500BP_published.SG	48	1150352	230.363	11	0	0.526	0.213	0.09	0.171	0.007	0.012	0.014	0.026
	4-way model	CIP	Anatolia_N	Morocco_Iberomaurusian	Russia_EBA_Yamnaya_Samara	Ethiopia_4500BP_published.SG	48	1150352	253.381	11	0	0.519	0.206	0.103	0.172	0.008	0.009	0.009	0.016
	4-way model	CIP	Anatolia_N	Morocco_Iberomaurusian	Germany_BellBeaker	Ethiopia_4500BP_published.SG	48	1150352	219.338	11	0	0.422	0.207	0.198	0.173	0.011	0.008	0.014	0.015
	4-way model	CIP	Anatolia_N	Morocco_EN.SG	Russia_HG_Karelia	Ethiopia_4500BP_published.SG	48	1150352	193.329	11	0	0.527	0.212	0.087	0.174	0.007	0.009	0.008	0.016
	4-way model	CIP	Anatolia_N	Morocco_Iberomaurusian	Russia_HG_Karelia	Ethiopia_4500BP_published.SG	48	1150352	264.104	11	0	0.533	0.2	0.083	0.184	0.008	0.009	0.008	0.016
	4-way model	CIP	Europe_LBK	Morocco_Iberomaurusian	Germany_BellBeaker	Ethiopia_4500BP_published.SG	48	1150352	227.434	11	0	0.431	0.198	0.172	0.199	0.011	0.009	0.015	0.016
	4-way model	CIP	Europe_LBK	Morocco_Iberomaurusian	Russia_MA1_HG.SG	Ethiopia_4500BP_published.SG	48	1150352	313.225	11	0	0.531	0.194	0.075	0.201	0.008	0.014	0.017	0.032
	4-way model	CIP	Morocco_Iberomaurusian	Iberia_EN	Germany_BellBeaker	Ethiopia_4500BP_published.SG	48	1150352	171.096	11	0	0.196	0.468	0.132	0.204	0.009	0.012	0.016	0.015
	4-way model	CIP	Morocco_Iberomaurusian	Iberia_EN	Russia_MA1_HG.SG	Ethiopia_4500BP_published.SG	48	1150352	217.662	11	0	0.19	0.551	0.053	0.206	0.011	0.007	0.013	0.024
	4-way model	CIP	Europe_LBK	Morocco_EN.SG	Russia_EBA_Yamnaya_Samara	Ethiopia_4500BP_published.SG	48	1150352	184.984	11	0	0.507	0.201	0.084	0.207	0.008	0.009	0.01	0.015
	4-way model	CIP	Morocco_Iberomaurusian	Iberia_EN	Russia_HG_Karelia	Ethiopia_4500BP_published.SG	48	1150352	189.249	11	0	0.189	0.545	0.049	0.217	0.009	0.007	0.008	0.015
	4-way model	CIP	Anatolia_N	Morocco_Iberomaurusian	Iberia_BellBeaker	Ethiopia_4500BP_published.SG	48	1150352	208.967	11	0	0.276	0.192	0.315	0.217	0.02	0.008	0.022	0.013
	4-way model	CIP	Europe_LBK	Morocco_EN.SG	Russia_HG_Karelia	Ethiopia_4500BP_published.SG	48	1150352	206.788	11	0	0.516	0.195	0.069	0.219	0.007	0.009	0.008	0.016
	4-way model	CIP	Europe_LBK	Morocco_Iberomaurusian	Iran_GanjDareh_N	Ethiopia_4500BP_published.SG	48	1150352	322.22	11	0	0.49	0.181	0.109	0.221	0.011	0.028	0.05	0.075
	4-way model	CIP	Europe_LBK	Morocco_Iberomaurusian	Russia_EBA_Yamnaya_Samara	Ethiopia_4500BP_published.SG	48	1150352	261.718	11	0	0.514	0.188	0.076	0.222	0.008	0.009	0.01	0.017
	4-way model	CIP	Morocco_EN.SG	Iberia_EN	Iberia_BellBeaker	Ethiopia_4500BP_published.SG	48	1150352	178.439	11	0	0.197	0.399	0.172	0.232	0.008	0.033	0.036	0.014
	4-way model	CIP	Europe_LBK	Morocco_Iberomaurusian	Russia_HG_Karelia	Ethiopia_4500BP_published.SG	48	1150352	272.804	11	0	0.521	0.183	0.063	0.234	0.008	0.009	0.008	0.017
	4-way model	CIP	Anatolia_N	Morocco_EN.SG	Iberia_ElMiron	Ethiopia_4500BP_published.SG	48	1150352	334.654	11	0	0.534	0.19	0.039	0.237	0.01	0.013	0.016	0.025
	4-way model	CIP	Europe_LBK	Iberia_BellBeaker	Morocco_Iberomaurusian	Ethiopia_4500BP_published.SG	48	1150352	228.655	11	0	0.301	0.274	0.183	0.242	0.023	0.027	0.008	0.014
	4-way model	CIP	Anatolia_N	Morocco_EN.SG	Czech_Vestonice16	Ethiopia_4500BP_published.SG	48	1150352	338.29	11	0	0.539	0.185	0.032	0.245	0.01	0.022	0.035	0.051
	4-way model	CIP	Morocco_Iberomaurusian	Iberia_EN	Iberia_BellBeaker	Ethiopia_4500BP_published.SG	48	1150352	224.149	11	0	0.177	0.436	0.139	0.248	0.009	0.037	0.04	0.015
	4-way model	CIP	Anatolia_N	Morocco_EN.SG	Belgium_UP_GoyetQ116_1_published	Ethiopia_4500BP_published.SG	48	1150352	323.393	11	0	0.542	0.176	0.018	0.264	0.009	0.018	0.022	0.041
	4-way model	CIP	Anatolia_N	Iberia_EN	Morocco_EN.SG	Ethiopia_4500BP_published.SG	48	1150352	220.853	11	0	0.011	0.538	0.185	0.266	0.09	0.093	0.01	0.016
	4-way model	CIP	Anatolia_N	Morocco_Iberomaurusian	Iberia_ElMiron	Ethiopia_4500BP_published.SG	48	1150352	411.316	11	0	0.542	0.165	0.011	0.282	0.012	0.014	0.017	0.029
	4-way model	CIP	Europe_LBK	Morocco_EN.SG	Iberia_ElMiron	Ethiopia_4500BP_published.SG	48	1150352	296.298	11	0	0.53	0.164	0.008	0.298	0.009	0.011	0.013	0.022

## Sheet: Supplementary Data 4
	Supplementary Data 4. qpAdm admixture results for the CIP when considering Romans and Punics as sources of steppe ancestry.
	Steppe ancestry source	p-value	Morocco_EN			Morocco_LN			Mota			Roman/Punic
	England_IA_Roman	5.65E-02	5.80%	±	1.30%	78.70%	±	2.70%	6.30%	±	1.70%	9.30%	±	2.20%
	Germany_Roman	2.32E-03	7.50%	±	1.90%	69.50%	±	5.90%	7.80%	±	1.50%	15.20%	±	4.50%
	Ibiza_Punic	4.51E-01	8.90%	±	1.40%	41.30%	±	7.90%	4.70%	±	1.60%	45.10%	±	7.30%
	Italy_Sardinia_IA_Punic_1	1.77E-01	10.70%	±	2.20%	20.90%	±	16.60%	11.20%	±	1.60%	57.20%	±	13.80%
	Italy_Sardinia_IA_Punic_2	3.41E-03	14.10%	±	3.80%	31.30%	±	17.30%	14.40%	±	2.00%	40.20%	±	12.00%
	Italy_Sardinia_Roman	2.97E-06	7.10%	±	11.60%	59.60%	±	63.20%	9.30%	±	1.30%	24.10%	±	51.60%
	Lebanon_Roman	7.53E-04	3.90%	±	2.40%	80.70%	±	8.20%	7.90%	±	1.90%	7.60%	±	7.00%
	Spain_Roman	1.19E-02	6.90%	±	1.40%	65.70%	±	5.30%	7.70%	±	1.40%	19.70%	±	4.30%

## Sheet: Supplementary Data 5
	Supplementary Data 5. qpAdm admixture results for regions and island populations.
	Target	SNPs_target	p-value	Morocco_EN	Morocco_LN	Germany_BB	Mota
	Western islands	1150309	0.373326	8.30% ± 1.10%	73.50% ± 2.30%	11.40% ± 1.90%	6.80% ± 1.50%
	Eastern islands	1150259	0.513609	4.90% ± 1.10%	72.90% ± 2.50%	16.00% ± 2.00%	6.20% ± 1.40%
	El Hierro	1144557	0.12117	8.20% ± 1.50%	73.60% ± 3.10%	10.30% ± 2.50%	7.90% ± 2.00%
	La Palma	1067462	0.361114	10.10% ± 1.70%	74.10% ± 3.70%	11.50% ± 2.90%	4.20% ± 2.20%
	La Gomera	815988	0.0549304	7.20% ± 1.50%	76.80% ± 3.20%	10.00% ± 2.50%	6.00% ± 2.00%
	Tenerife	1150211	0.517925	8.20% ± 1.20%	71.90% ± 2.70%	12.10% ± 2.10%	7.80% ± 1.70%
	Lanzarote	1110651	0.673259	5.00% ± 1.80%	71.70% ± 4.20%	17.90% ± 3.30%	5.50% ± 2.50%
	Fuerteventura	1129281	0.508189	4.60% ± 1.90%	74.30% ± 4.30%	12.40% ± 3.50%	8.80% ± 2.60%
	Gran Canaria	1150040	0.205979	5.10% ± 1.10%	72.70% ± 2.60%	16.20% ± 2.10%	6.00% ± 1.50%

## Sheet: Supplementary Data 6
	Supplementary Data 6. qpAdm admixture results for individuals.
	Target	Island	Site	SNPs_target	p-value	Morocco_EN	Morocco_LN	Germany_BB	Mota
	CAN.001	El Hierro	Punta Azul	1,096,366	4.35E-02	8.30% ± 1.90%	71.10% ± 3.90%	11.20% ± 3.00%	9.40% ± 2.60%
	CAN.002	El Hierro	Punta Azul	374.13	2.67E-01	8.10% ± 2.30%	75.40% ± 4.70%	9.30% ± 3.50%	7.20% ± 2.50%
	CAN.003	El Hierro	Punta Azul	788.152	3.17E-01	9.40% ± 1.90%	76.80% ± 4.00%	9.20% ± 3.10%	4.60% ± 2.40%
	CAN.004	El Hierro	Punta Azul	804.622	1.51E-01	8.60% ± 2.00%	73.70% ± 4.60%	12.00% ± 3.40%	5.70% ± 2.50%
	CAN.005	Fuerteventura	Unknown	1,129,069	4.44E-01	4.50% ± 2.00%	74.10% ± 4.30%	12.30% ± 3.50%	9.00% ± 2.60%
	CAN.008	Gran Canaria	El Agujero	1,110,421	6.50E-01	6.20% ± 1.70%	72.20% ± 3.90%	15.30% ± 3.20%	6.30% ± 2.40%
	CAN.012	Gran Canaria	El Hormiguero	297.348	6.52E-01	6.60% ± 2.10%	67.70% ± 4.20%	19.00% ± 3.40%	6.80% ± 3.00%
	CAN.014	Gran Canaria	Guayadeque	293.997	8.15E-02	4.00% ± 2.30%	76.60% ± 5.10%	10.90% ± 3.90%	8.60% ± 2.90%
	CAN.017	Gran Canaria	Guayadeque	1,143,111	7.24E-02	5.80% ± 1.80%	70.10% ± 4.10%	18.30% ± 3.40%	5.80% ± 2.50%
	CAN.018	Gran Canaria	Guayadeque	268.681	1.88E-01	6.40% ± 2.50%	67.80% ± 5.40%	20.20% ± 4.40%	5.60% ± 3.00%
	CAN.027	La Gomera	Antoncojo	334.911	2.61E-02	6.10% ± 2.10%	79.30% ± 4.80%	8.10% ± 3.60%	6.50% ± 2.40%
	CAN.030	La Gomera	Barranco Majona	322.98	7.97E-01	9.80% ± 2.30%	75.20% ± 4.70%	10.20% ± 3.80%	4.80% ± 2.90%
	CAN.031	La Gomera	El Pescante	524.877	4.16E-02	7.10% ± 2.00%	76.80% ± 4.30%	11.40% ± 3.30%	4.70% ± 2.50%
	CAN.036	La Palma	Salto Casimiro	1,056,976	2.70E-01	10.40% ± 1.80%	73.50% ± 4.00%	11.80% ± 3.10%	4.20% ± 2.30%
	CAN.038	Lanzarote	Montaña Mina	1,109,839	7.31E-01	5.00% ± 1.80%	71.50% ± 4.30%	18.00% ± 3.30%	5.60% ± 2.50%
	CAN.042	Tenerife	Cascajo	1,113,338	1.12E-01	7.60% ± 1.80%	74.40% ± 3.90%	13.60% ± 3.10%	4.40% ± 2.60%
	CAN.045	Tenerife	El Portillo	273.846	8.99E-01	9.20% ± 2.30%	75.50% ± 4.70%	10.80% ± 3.70%	4.50% ± 2.90%
	CAN.048	Tenerife	Salitre	1,110,931	4.12E-01	9.40% ± 1.80%	71.80% ± 3.70%	10.60% ± 3.00%	8.20% ± 2.50%
	CAN.050	Gran Canaria	Cendro	258.937	1.84E-01	3.40% ± 2.50%	82.30% ± 5.70%	11.40% ± 4.40%	2.90% ± 2.50%
	gun002	Tenerife	Unknown	225.022	5.33E-01	9.10% ± 2.60%	74.90% ± 5.30%	12.80% ± 3.80%	3.30% ± 2.60%
	gun005	Gran Canaria	Unknown	430.486	7.02E-01	5.50% ± 2.20%	77.40% ± 4.90%	15.50% ± 3.80%	1.70% ± 2.50%
	gun008	Gran Canaria	Unknown	305.764	5.84E-01	6.40% ± 2.10%	72.10% ± 4.90%	15.60% ± 3.60%	5.90% ± 2.50%
	gun011	Tenerife	Unknown	1,127,830	5.30E-01	7.40% ± 1.80%	68.50% ± 4.00%	11.90% ± 3.10%	12.10% ± 2.50%
	gun012	Tenerife	Unknown	480.876	8.79E-01	10.20% ± 2.00%	70.50% ± 4.20%	11.50% ± 3.10%	7.80% ± 2.40%

## Sheet: Supplementary Data 7
	Supplementary Data 7. Heterozygosity values obtained for all the populations considered.
	Population	pi	standard error
	Islands
	El Hierro	0.193	0.001
	La Palma	0.215	0.001
	La Gomera	0.198	0.001
	Tenerife	0.218	0.001
	Gran Canaria	0.219	0.001
	Fuerteventura	0.184	0.003
	Lanzarote	0.193	0.002
	North Africa
	Morocco_EN	0.157	0.001
	Morocco_LN	0.213	0.001
	Archaeological sites
	Punta Azul	0.196	0.001
	Hormiguero	0.250	0.003
	Guayadeque	0.253	0.002
	Lomo Galeon	0.225	0.010
	Puente Calzada	0.260	0.016
	Barranco Majona	0.212	0.007
	Montana Mina	0.225	0.005
	Portillo	0.218	0.006
	El Cendro	0.237	0.003

## Sheet: Supplementary Data 8
	Supplementary Data 8. Runs of Homozygosity observed for the CIP using hapROH.
	Sample ID	Island	Max_ROH	sROH>4	nROH>4	sROH>8	nROH>8	sROH>12	nROH>12	sROH>20	nROH>20
	CAN.001	El Hierro	16.1	196.0	26	117.2	11	16.1	1	0.0	0
	CAN.002	El Hierro	10.6	145.5	23	70.2	8	0.0	0	0.0	0
	CAN.003	El Hierro	10.9	132.9	21	47.1	5	0.0	0	0.0	0
	CAN.004	El Hierro	47.8	570.2	54	408.6	24	333.0	16	159.1	5
	CAN.005	Fuerteventura	44.1	594.9	57	420.1	26	310.8	15	193.8	7
	CAN.008	Gran Canaria	8.4	55.2	10	8.4	1	0.0	0	0.0	0
	CAN.012	Gran Canaria	13.9	84.4	12	42.4	4	13.9	1	0.0	0
	CAN.014	Gran Canaria	13.6	81.5	12	27.0	2	27.0	2	0.0	0
	CAN.017	Gran Canaria	22.9	130.2	14	85.2	6	64.9	4	22.9	1
	CAN.018	Gran Canaria	30.2	185.6	17	145.9	10	105.8	6	30.2	1
	CAN.027	La Gomera	6.0	30.6	6	0.0	0	0.0	0	0.0	0
	CAN.030	La Gomera	45.7	536.2	51	385.0	23	309.1	15	172.4	6
	CAN.031	La Gomera	16.1	128.1	18	54.1	5	16.1	1	0.0	0
	CAN.034	La Palma	26.3	79.5	10	36.7	2	26.3	1	26.3	1
	CAN.036	La Palma	15.8	118.1	15	61.0	5	41.5	3	0.0	0
	CAN.038	Lanzarote	53.8	337.4	30	265.3	17	196.1	10	74.8	2
	CAN.042	Tenerife	25.4	123.7	15	68.6	5	40.7	2	25.4	1
	CAN.045	Tenerife	29.0	276.0	26	226.8	16	157.5	9	53.6	2
	CAN.048	Tenerife	31.4	232.9	30	121.4	9	58.9	3	31.4	1
	gun005	Gran Canaria	8.1	27.7	4	8.1	1	0.0	0	0.0	0
	gun011	Tenerife	18.1	70.2	9	32.1	2	32.1	2	0.0	0
	gun012	Tenerife	16.1	91.7	14	35.0	3	16.1	1	0.0	0

## Sheet: Supplementary Data 9
	Supplementary Data 9. Effective population size (Ne) results when correcting for sampling bias.
	Island	Individuals	Mean Ne	Lower Bound	Upper Bound
	Archipelago_all	26	411.989	371.399	460.187
	Archipelago_all_subsample_inbred	7	192.555	165.382	224.193
	Archipelago_all_subsample	5	275.875	224.193	341.826
	El_Hierro_2N	2	203.507	153.27	275.875
	El_Hierro_1N	1	183.457	124.557	279.716
	El_Hierro_all	3	204.919	163.111	262.84
	El_Hierro_all_inbred	4	147.041	122.846	177.223
	Gran_Canaria_all	6	460.187	366.298	594.354
	Gran_Canaria_2N	2	469.832	314.607	741.551
	Gran_Canaria_1N.1	1	395.246	235.311	726.327
	Gran_Canaria_1N.2	1	517.589	291.565	1047.83
	La_Gomera_all	2	429.441	291.565	663.885
	La_Gomera_all_inbred	3	199.329	157.568	253.908
	La_Gomera_1N	1	281.657	179.691	473.092
	La_Gomera_all_inbred_woAEH055	2	140.093	109.222	182.193
	Tenerife_all	4	285.579	227.315	366.298
	Tenerife_all_inbred	5	248.695	204.919	306.025
	Tenerife_2N	2	266.5	193.891	376.571
	Tenerife_1N.1	1	164.243	113.064	245.279
	Tenerife_1N.2	1	316.79	197.956	547.027
	Fuerteventura_1N	1	74.6697	55.8493	100.525
	La_Palma_2N	2	395.246	272.086	598.478
	La_Palma_1N	1	316.79	197.956	547.027
	Lanzarote_1N	1	151.165	105.51	221.114

## Sheet: Supplementary Data 10
	Supplementary Data 10. Bottleneck events inferred using ASCEND.
			Average RCD	Bottleneck Event Time			Bottleneck Event Time (Tf)			Bottleneck Event Intensity (If)			NRMSD
	Population	N	Mean (years)	Mean	Lower bound	Upper bound	Mean	Lower bound	Upper bound	Mean	Lower bound	Upper bound
	Archipelago	47	1100 CE	720 BCE	440 BCE	944 BCE	65	55	73	1.8	1.7	2	0.04
	Archipelago corrBias	14	1221 CE	1019 BCE	515 BCE	1551 BCE	80	62	99	2.6	2.2	2.9	0.043
	Eastern Islands	27	1055 CE	457 BCE	121 BCE	793 BCE	54	42	66	3.1	2.7	3.5	0.042
	Eastern Islands corrBias	6	1243 CE	157 BCE	683 BCE	997 BCE	50	20	80	4.4	2.9	5.8	0.079
	Western Islands	20	1160 CE	12 CE	208 CE	184 BCE	41	34	48	2.7	2.4	2.9	0.045
	Western Islands corrBias	12	1147 CE	449 BCE	139 CE	1037 BCE	57	36	78	3	2.4	3.5	0.062
	El Hierro	4	1329 CE	881 CE	1161 CE	684 CE	16	6	23	10.3	8.7	11.9	0.053
	Tenerife	9	1166 CE	102 CE	242 CE	66 BCE	38	33	44	4.2	3.7	4.7	0.045
	Tenerife >0.3X (x10 replicates)	4	-	68 CE	125 CE	11 BCE	-	-	-	4.2	3.9	4.5	<0.095
	Gran Canaria	23	1031 CE	89 CE	191 CE	369 BCE	40	30	50	2.6	2.3	2.9	0.047
	Gran Canaria >0.3X (x10 replicates)	4	-	334 BCE	475 BCE	193 BCE	-	-	-	3.9	3.77	4.03	<0.08
